# Supplementary material for: 1-(6-Ferrocenylhex­yl)-1H-imidazole
Source: Acta Crystallogr Sect E Struct Rep Online. 2010 Mar 17;66(Pt 4):m412. doi: 10.1107/S1600536810007737 (PMC2983896; doi:10.1107/S1600536810007737)
Supplement: Supplementary file 1 [file e-66-0m412-sup1.cif]

##############################################################################
###                                                                        ###
###        Electronic paper (Acta Crystallographica Section E)             ###
###                                                                        ###
##############################################################################
#                                                                            #
# This CIF contains the data in a paper accepted for publication in Acta     #
# Crystallographica Section E. It conforms to the requirements of Notes      #
# for Authors for Section E, and has been peer reviewed under the auspices   #
# of the IUCr Commission on Journals.                                        #
#                                                                            #
# Full details of the Crystallographic Information File format               #
# are given in the paper "The Crystallographic Information File (CIF):       #
# a New Standard Archive File for Crystallography" by S. R. Hall, F. H.      #
# Allen and I. D. Brown [Acta Cryst. (1991), A47, 655-685].                  #
#                                                                            #
# The current version of the core CIF dictionary is obtainable from          #
# ftp://ftp.iucr.org/pub/cif_core.dic. The current version number is 2.4.    #
#                                                                            #
# Software is freely available for graphical display of the structure(s) in  #
# this CIF.  For information consult the CIF home page http://www.iucr.org/  #
# cif/home.html                                                              #
#                                                                            #
# This file may be used for bona fide research purposes within the           #
# scientific community so long as proper attribution is given to the journal # 
# article from which it was obtained.                                        #
#                                                                            #
##############################################################################
                                             
data_global
_audit_creation_method     'manual editing of form.cif (version 2.0)'
_journal_data_validation_number     ?
_journal_date_recd_electronic     2010-02-17
_journal_date_accepted     2010-03-01
_journal_name_full     'Acta Crystallographica, Section E'
_journal_year     2010
_journal_volume     66
_journal_issue      4
_journal_page_first     m412
_journal_page_last     m412
_journal_paper_category     QM
_journal_coeditor_code     DN2540
_publ_contact_author_name
; Dr Muhammad D. Bala
;
_publ_contact_author_address
; School of Chemistry,
  University of KwaZulu-Natal,
  Westville Campus, Private Bag X54001
  Durban 4000,
  South Africa
;
_publ_contact_author_email     bala@ukzn.ac.za
_publ_contact_author_fax     '+27312603091'
_publ_contact_author_phone     '+27312602616'
_publ_section_title
;
1-(6-Ferrocenylhexyl)-1<i>H</i>-imidazole
;
loop_
    _publ_author_name
    _publ_author_address
    'Nyamori, Vincent O.'
; School of Chemistry,
  University of KwaZulu-Natal,
  Westville Campus, Private Bag X54001
  Durban 4000,
  South Africa
;
    'Bala, Muhammad D.'
; School of Chemistry,
  University of KwaZulu-Natal,
  Westville Campus, Private Bag X54001
  Durban 4000,
  South Africa
;
    'Levendis, Demetrius C.'
; Structural Chemistry Unit,
School of Chemistry,
University of the Witwatersrand,
Johannesburg 2050,
South Africa
;
data_I
_chemical_name_systematic
;
1-(6-Ferrocenylhexyl)-1<i>H</i>-imidazole
;
_chemical_name_common     ?
_chemical_formula_moiety     'C19 H24 Fe N2'
_chemical_formula_sum     'C19 H24 Fe N2'
_chemical_formula_iupac     '[Fe (C5 H5) (C14 H19 N2)]'
_chemical_formula_weight     336.25
_chemical_melting_point     ?
_symmetry_cell_setting     'Orthorhombic'
_symmetry_space_group_name_H-M     'P b c a'
_symmetry_space_group_name_Hall     '-P 2ac 2ab'
loop_
    _symmetry_equiv_pos_as_xyz
    'x, y, z'
    '-x+1/2, -y, z+1/2'
    'x+1/2, -y+1/2, -z'
    '-x, y+1/2, -z+1/2'
    '-x, -y, -z'
    'x-1/2, y, -z-1/2'
    '-x-1/2, y-1/2, z'
    'x, -y-1/2, z-1/2'
_cell_length_a     15.587(3)
_cell_length_b     7.6042(12)
_cell_length_c     27.773(4)
_cell_angle_alpha     90.00
_cell_angle_beta     90.00
_cell_angle_gamma     90.00
_cell_volume     3291.9(9)
_cell_formula_units_Z     8
_cell_measurement_reflns_used     ?
_cell_measurement_theta_min     1.47
_cell_measurement_theta_max     25.50
_cell_measurement_temperature     173(2)
_exptl_crystal_description     'plate'
_exptl_crystal_colour     'yellow'
_exptl_crystal_size_max     0.40
_exptl_crystal_size_mid     0.24
_exptl_crystal_size_min     0.02
_exptl_crystal_density_diffrn     1.357
_exptl_crystal_density_meas     ?
_exptl_crystal_density_method     'not measured'
_exptl_crystal_F_000     1424
_exptl_absorpt_coefficient_mu     0.914
_exptl_absorpt_correction_type     multi-scan
_exptl_absorpt_process_details     '(SADABS; Bruker, 2005)'
_exptl_absorpt_correction_T_min     0.6658
_exptl_absorpt_correction_T_max     0.7509
_exptl_special_details
;
;
_diffrn_ambient_temperature     173(2)
_diffrn_radiation_type     MoK\a
_diffrn_radiation_wavelength     0.71073
_diffrn_radiation_source     'fine-focus sealed tube'
_diffrn_radiation_monochromator     graphite
_diffrn_measurement_device_type     'Bruker SMART CCD area-detector'
_diffrn_measurement_method     '\f and \w scans'
_diffrn_detector_area_resol_mean     ?
_diffrn_reflns_number     24220
_diffrn_reflns_av_R_equivalents     0.1206
_diffrn_reflns_av_sigmaI/netI     0.0655
_diffrn_reflns_theta_min     1.47
_diffrn_reflns_theta_max     25.50
_diffrn_reflns_theta_full     25.50
_diffrn_measured_fraction_theta_max     0.998
_diffrn_measured_fraction_theta_full     0.998
_diffrn_reflns_limit_h_min     -18
_diffrn_reflns_limit_h_max     18
_diffrn_reflns_limit_k_min     -9
_diffrn_reflns_limit_k_max     8
_diffrn_reflns_limit_l_min     -33
_diffrn_reflns_limit_l_max     33
_diffrn_standards_number     ?
_diffrn_standards_interval_count     ?
_diffrn_standards_interval_time     ?
_diffrn_standards_decay_%     ?
_refine_special_details
;
Refinement of <i>F</i>^2^ against ALL reflections. The weighted <i>R</i>-factor
wR and goodness of fit <i>S</i> are based on <i>F</i>^2^, conventional
<i>R</i>-factors <i>R</i> are based on <i>F</i>, with <i>F</i> set to zero for
negative <i>F</i>^2^. The threshold expression of <i>F</i>^2^ >
\s(<i>F</i>^2^) is used only for calculating <i>R</i>-factors(gt) etc. and is
not relevant to the choice of reflections for refinement. <i>R</i>-factors
based on <i>F</i>^2^ are statistically about twice as large as those based on
<i>F</i>, and <i>R</i>- factors based on ALL data will be even larger.
;
_reflns_number_total     3061
_reflns_number_gt     2017
_reflns_threshold_expression     I>2\s(I)
_refine_ls_structure_factor_coef     Fsqd
_refine_ls_matrix_type     full
_refine_ls_R_factor_all     0.0802
_refine_ls_R_factor_gt     0.0421
_refine_ls_wR_factor_gt     0.0903
_refine_ls_wR_factor_ref     0.1010
_refine_ls_goodness_of_fit_ref     0.978
_refine_ls_restrained_S_all     0.978
_refine_ls_number_reflns     3061
_refine_ls_number_parameters     199
_refine_ls_number_restraints     0
_refine_ls_hydrogen_treatment     constr
_refine_ls_weighting_scheme     calc
_refine_ls_weighting_details
         'calc w=1/[\s^2^(Fo^2^)+(0.0515P)^2^+0.0000P] where P=(Fo^2^+2Fc^2^)/3'
_atom_sites_solution_hydrogens     geom
_atom_sites_solution_primary     direct
_atom_sites_solution_secondary     difmap
_refine_ls_shift/su_max     0.000
_refine_ls_shift/su_mean     0.000
_refine_diff_density_max     0.270
_refine_diff_density_min     -0.440
_refine_ls_extinction_method     none
_refine_ls_extinction_coef     ?
loop_
    _atom_type_symbol
    _atom_type_description
    _atom_type_scat_dispersion_real
    _atom_type_scat_dispersion_imag
    _atom_type_scat_source
    'C' 'C' 0.0033 0.0016
                         'International Tables Vol C Tables 4.2.6.8 and 6.1.1.4'
    'H' 'H' 0.0000 0.0000
                         'International Tables Vol C Tables 4.2.6.8 and 6.1.1.4'
    'N' 'N' 0.0061 0.0033
                         'International Tables Vol C Tables 4.2.6.8 and 6.1.1.4'
    'Fe' 'Fe' 0.3463 0.8444
                         'International Tables Vol C Tables 4.2.6.8 and 6.1.1.4'
_computing_data_collection     'APEX2 (Bruker, 2005)'
_computing_cell_refinement     'SAINT-NT (Bruker, 2005)'
_computing_data_reduction     'SAINT_NT (Bruker, 2005)'
_computing_structure_solution     'SHELXTL (Sheldrick, 2008)'
_computing_structure_refinement     'SHELXTL (Sheldrick, 2008)'
_computing_molecular_graphics     'ORTEP-3 (Farrugia, 1997)'
_computing_publication_material     'SHELXTL (Sheldrick, 2008)'
loop_
    _atom_site_type_symbol
    _atom_site_label
    _atom_site_fract_x
    _atom_site_fract_y
    _atom_site_fract_z
    _atom_site_U_iso_or_equiv
    _atom_site_adp_type
    _atom_site_calc_flag
    _atom_site_refinement_flags
    _atom_site_occupancy
    _atom_site_disorder_assembly
    _atom_site_disorder_group
    C C1 0.0402(2) 0.4449(4) 0.43353(12) 0.0507(9) Uani d . 1 . .
    H H1 0.0651 0.4976 0.4603 0.061 Uiso calc R 1 . .
    C C2 -0.0306(2) 0.3298(4) 0.43400(12) 0.0508(9) Uani d . 1 . .
    H H2 -0.0611 0.2938 0.4611 0.061 Uiso calc R 1 . .
    C C3 -0.0470(2) 0.2788(4) 0.38591(13) 0.0508(9) Uani d . 1 . .
    H H3 -0.0902 0.2031 0.3757 0.061 Uiso calc R 1 . .
    C C4 0.0136(2) 0.3629(4) 0.35620(12) 0.0463(8) Uani d . 1 . .
    H H4 0.0175 0.3516 0.3229 0.056 Uiso calc R 1 . .
    C C5 0.0669(2) 0.4665(4) 0.38522(13) 0.0493(8) Uani d . 1 . .
    H H5 0.1119 0.5369 0.3746 0.059 Uiso calc R 1 . .
    C C6 0.10463(19) -0.0075(4) 0.44559(12) 0.0410(8) Uani d . 1 . .
    H H6 0.0737 -0.0490 0.4719 0.049 Uiso calc R 1 . .
    C C7 0.0912(2) -0.0557(4) 0.39673(12) 0.0493(9) Uani d . 1 . .
    H H7 0.0501 -0.1343 0.3854 0.059 Uiso calc R 1 . .
    C C8 0.1513(2) 0.0373(4) 0.36845(12) 0.0499(9) Uani d . 1 . .
    H H8 0.1568 0.0307 0.3352 0.060 Uiso calc R 1 . .
    C C9 0.20114(19) 0.1412(5) 0.39933(11) 0.0448(8) Uani d . 1 . .
    H H9 0.2453 0.2155 0.3897 0.054 Uiso calc R 1 . .
    C C10 0.17368(18) 0.1155(4) 0.44742(11) 0.0368(7) Uani d . 1 . .
    C C11 0.21197(19) 0.1987(4) 0.49179(11) 0.0439(8) Uani d . 1 . .
    H H11A 0.2667 0.1426 0.4983 0.053 Uiso calc R 1 . .
    H H11B 0.2233 0.3216 0.4849 0.053 Uiso calc R 1 . .
    C C12 0.15795(19) 0.1885(4) 0.53670(10) 0.0438(8) Uani d . 1 . .
    H H12A 0.1481 0.0658 0.5445 0.053 Uiso calc R 1 . .
    H H12B 0.1026 0.2419 0.5302 0.053 Uiso calc R 1 . .
    C C13 0.1980(2) 0.2788(4) 0.58019(11) 0.0464(8) Uani d . 1 . .
    H H13A 0.2554 0.2331 0.5849 0.056 Uiso calc R 1 . .
    H H13B 0.2028 0.4037 0.5736 0.056 Uiso calc R 1 . .
    C C14 0.14718(19) 0.2535(4) 0.62592(11) 0.0445(8) Uani d . 1 . .
    H H14A 0.1445 0.1287 0.6330 0.053 Uiso calc R 1 . .
    H H14B 0.0890 0.2938 0.6204 0.053 Uiso calc R 1 . .
    C C15 0.1825(2) 0.3479(4) 0.66974(10) 0.0450(8) Uani d . 1 . .
    H H15A 0.1868 0.4724 0.6625 0.054 Uiso calc R 1 . .
    H H15B 0.2400 0.3048 0.6761 0.054 Uiso calc R 1 . .
    C C16 0.1286(2) 0.3249(4) 0.71481(12) 0.0491(9) Uani d . 1 . .
    H H16A 0.1496 0.4046 0.7394 0.059 Uiso calc R 1 . .
    H H16B 0.0699 0.3578 0.7076 0.059 Uiso calc R 1 . .
    C C17 0.0772(2) 0.0108(5) 0.72108(11) 0.0513(9) Uani d . 1 . .
    H H17 0.0329 0.0137 0.6987 0.062 Uiso calc R 1 . .
    C C18 0.1031(2) -0.1306(5) 0.74738(13) 0.0577(9) Uani d . 1 . .
    H H18 0.0784 -0.2419 0.7461 0.069 Uiso calc R 1 . .
    C C19 0.1837(2) 0.0833(5) 0.76738(11) 0.0496(8) Uani d . 1 . .
    H H19 0.2255 0.1507 0.7825 0.060 Uiso calc R 1 . .
    N N1 0.12910(15) 0.1475(4) 0.73396(9) 0.0434(7) Uani d . 1 . .
    N N2 0.17139(18) -0.0843(4) 0.77628(10) 0.0572(7) Uani d . 1 . .
    Fe Fe1 0.07515(2) 0.20943(5) 0.405519(14) 0.03346(15) Uani d . 1 . .
loop_
    _atom_site_aniso_label
    _atom_site_aniso_U_11
    _atom_site_aniso_U_22
    _atom_site_aniso_U_33
    _atom_site_aniso_U_12
    _atom_site_aniso_U_13
    _atom_site_aniso_U_23
    C1 0.055(2) 0.041(2) 0.057(2) 0.0156(17) -0.0107(18) -0.0145(17)
    C2 0.051(2) 0.048(2) 0.054(2) 0.0168(17) 0.0168(17) 0.0046(17)
    C3 0.0330(16) 0.046(2) 0.074(2) 0.0070(15) -0.0059(16) -0.0014(19)
    C4 0.0495(19) 0.046(2) 0.0437(19) 0.0134(17) -0.0033(16) 0.0051(16)
    C5 0.048(2) 0.0306(18) 0.069(2) 0.0056(15) -0.0020(18) 0.0077(17)
    C6 0.0401(17) 0.0340(18) 0.049(2) 0.0011(14) 0.0006(14) 0.0104(16)
    C7 0.048(2) 0.0349(19) 0.065(2) 0.0036(15) -0.0140(17) -0.0059(17)
    C8 0.053(2) 0.049(2) 0.048(2) 0.0177(17) 0.0018(17) -0.0085(17)
    C9 0.0358(16) 0.0439(19) 0.055(2) 0.0078(14) 0.0064(15) 0.0071(17)
    C10 0.0357(16) 0.0313(17) 0.0433(19) 0.0038(14) -0.0035(14) 0.0061(15)
    C11 0.0367(16) 0.0397(19) 0.055(2) -0.0007(14) -0.0069(14) 0.0066(16)
    C12 0.0376(17) 0.049(2) 0.0451(19) -0.0048(15) -0.0033(14) 0.0016(16)
    C13 0.0424(18) 0.046(2) 0.0505(19) -0.0038(15) -0.0007(15) 0.0042(16)
    C14 0.0409(17) 0.045(2) 0.048(2) -0.0015(15) -0.0062(15) 0.0029(15)
    C15 0.0459(18) 0.0388(19) 0.050(2) -0.0022(15) -0.0051(15) 0.0022(16)
    C16 0.054(2) 0.041(2) 0.053(2) 0.0070(15) -0.0014(17) -0.0021(16)
    C17 0.0445(19) 0.063(2) 0.0463(19) -0.0051(18) 0.0012(17) -0.0018(18)
    C18 0.061(2) 0.053(2) 0.059(2) -0.0041(19) 0.0139(19) -0.003(2)
    C19 0.0413(18) 0.056(2) 0.052(2) 0.0039(17) -0.0037(16) -0.0029(18)
    N1 0.0406(15) 0.0482(17) 0.0413(16) 0.0016(13) 0.0005(12) -0.0042(13)
    N2 0.0596(19) 0.058(2) 0.0542(18) 0.0079(16) 0.0053(15) 0.0055(16)
    Fe1 0.0323(2) 0.0293(2) 0.0388(3) 0.00365(19) 0.00101(19) 0.0008(2)
_geom_special_details
;
All esds (except the esd in the dihedral angle between two l.s. planes) are
estimated using the full covariance matrix. The cell esds are taken into
account individually in the estimation of esds in distances, angles and
torsion angles; correlations between esds in cell parameters are only used
when they are defined by crystal symmetry. An approximate (isotropic)
treatment of cell esds is used for estimating esds involving l.s. planes.
;
loop_
    _geom_bond_atom_site_label_1
    _geom_bond_atom_site_label_2
    _geom_bond_site_symmetry_2
    _geom_bond_distance
    _geom_bond_publ_flag
    C1 C2 . 1.409(5) ?
    C1 C5 . 1.414(4) ?
    C1 Fe1 . 2.027(3) ?
    C1 H1 . 0.9300 ?
    C2 C3 . 1.414(5) ?
    C2 Fe1 . 2.044(3) ?
    C2 H2 . 0.9300 ?
    C3 C4 . 1.408(4) ?
    C3 Fe1 . 2.049(3) ?
    C3 H3 . 0.9300 ?
    C4 C5 . 1.401(4) ?
    C4 Fe1 . 2.039(3) ?
    C4 H4 . 0.9300 ?
    C5 Fe1 . 2.039(3) ?
    C5 H5 . 0.9300 ?
    C6 C7 . 1.421(4) ?
    C6 C10 . 1.427(4) ?
    C6 Fe1 . 2.042(3) ?
    C6 H6 . 0.9300 ?
    C7 C8 . 1.412(5) ?
    C7 Fe1 . 2.046(3) ?
    C7 H7 . 0.9300 ?
    C8 C9 . 1.402(4) ?
    C8 Fe1 . 2.045(3) ?
    C8 H8 . 0.9300 ?
    C9 C10 . 1.416(4) ?
    C9 Fe1 . 2.038(3) ?
    C9 H9 . 0.9300 ?
    C10 C11 . 1.508(4) ?
    C10 Fe1 . 2.055(3) ?
    C11 C12 . 1.507(4) ?
    C11 H11A . 0.9700 ?
    C11 H11B . 0.9700 ?
    C12 C13 . 1.523(4) ?
    C12 H12A . 0.9700 ?
    C12 H12B . 0.9700 ?
    C13 C14 . 1.509(4) ?
    C13 H13A . 0.9700 ?
    C13 H13B . 0.9700 ?
    C14 C15 . 1.517(4) ?
    C14 H14A . 0.9700 ?
    C14 H14B . 0.9700 ?
    C15 C16 . 1.518(4) ?
    C15 H15A . 0.9700 ?
    C15 H15B . 0.9700 ?
    C16 N1 . 1.450(4) ?
    C16 H16A . 0.9700 ?
    C16 H16B . 0.9700 ?
    C17 C18 . 1.361(5) ?
    C17 N1 . 1.365(4) ?
    C17 H17 . 0.9300 ?
    C18 N2 . 1.379(4) ?
    C18 H18 . 0.9300 ?
    C19 N2 . 1.312(4) ?
    C19 N1 . 1.351(4) ?
    C19 H19 . 0.9300 ?
loop_
    _geom_angle_atom_site_label_1
    _geom_angle_atom_site_label_2
    _geom_angle_atom_site_label_3
    _geom_angle_site_symmetry_1
    _geom_angle_site_symmetry_3
    _geom_angle
    _geom_angle_publ_flag
    C2 C1 C5 . . 108.2(3) ?
    C2 C1 Fe1 . . 70.42(18) ?
    C5 C1 Fe1 . . 70.09(17) ?
    C2 C1 H1 . . 125.9 ?
    C5 C1 H1 . . 125.9 ?
    Fe1 C1 H1 . . 125.2 ?
    C1 C2 C3 . . 107.6(3) ?
    C1 C2 Fe1 . . 69.08(18) ?
    C3 C2 Fe1 . . 69.98(17) ?
    C1 C2 H2 . . 126.2 ?
    C3 C2 H2 . . 126.2 ?
    Fe1 C2 H2 . . 126.3 ?
    C4 C3 C2 . . 107.9(3) ?
    C4 C3 Fe1 . . 69.48(17) ?
    C2 C3 Fe1 . . 69.61(17) ?
    C4 C3 H3 . . 126.0 ?
    C2 C3 H3 . . 126.0 ?
    Fe1 C3 H3 . . 126.4 ?
    C5 C4 C3 . . 108.5(3) ?
    C5 C4 Fe1 . . 69.89(18) ?
    C3 C4 Fe1 . . 70.25(18) ?
    C5 C4 H4 . . 125.8 ?
    C3 C4 H4 . . 125.8 ?
    Fe1 C4 H4 . . 125.7 ?
    C4 C5 C1 . . 107.8(3) ?
    C4 C5 Fe1 . . 69.94(18) ?
    C1 C5 Fe1 . . 69.19(17) ?
    C4 C5 H5 . . 126.1 ?
    C1 C5 H5 . . 126.1 ?
    Fe1 C5 H5 . . 126.3 ?
    C7 C6 C10 . . 108.3(3) ?
    C7 C6 Fe1 . . 69.80(18) ?
    C10 C6 Fe1 . . 70.11(16) ?
    C7 C6 H6 . . 125.8 ?
    C10 C6 H6 . . 125.8 ?
    Fe1 C6 H6 . . 125.8 ?
    C8 C7 C6 . . 107.7(3) ?
    C8 C7 Fe1 . . 69.76(19) ?
    C6 C7 Fe1 . . 69.52(17) ?
    C8 C7 H7 . . 126.2 ?
    C6 C7 H7 . . 126.2 ?
    Fe1 C7 H7 . . 126.1 ?
    C9 C8 C7 . . 108.1(3) ?
    C9 C8 Fe1 . . 69.68(17) ?
    C7 C8 Fe1 . . 69.85(18) ?
    C9 C8 H8 . . 126.0 ?
    C7 C8 H8 . . 126.0 ?
    Fe1 C8 H8 . . 126.1 ?
    C8 C9 C10 . . 109.4(3) ?
    C8 C9 Fe1 . . 70.17(18) ?
    C10 C9 Fe1 . . 70.40(16) ?
    C8 C9 H9 . . 125.3 ?
    C10 C9 H9 . . 125.3 ?
    Fe1 C9 H9 . . 125.7 ?
    C9 C10 C6 . . 106.6(3) ?
    C9 C10 C11 . . 126.4(3) ?
    C6 C10 C11 . . 127.1(3) ?
    C9 C10 Fe1 . . 69.12(16) ?
    C6 C10 Fe1 . . 69.14(16) ?
    C11 C10 Fe1 . . 127.8(2) ?
    C12 C11 C10 . . 115.7(2) ?
    C12 C11 H11A . . 108.4 ?
    C10 C11 H11A . . 108.4 ?
    C12 C11 H11B . . 108.4 ?
    C10 C11 H11B . . 108.4 ?
    H11A C11 H11B . . 107.4 ?
    C11 C12 C13 . . 113.9(2) ?
    C11 C12 H12A . . 108.8 ?
    C13 C12 H12A . . 108.8 ?
    C11 C12 H12B . . 108.8 ?
    C13 C12 H12B . . 108.8 ?
    H12A C12 H12B . . 107.7 ?
    C14 C13 C12 . . 113.3(3) ?
    C14 C13 H13A . . 108.9 ?
    C12 C13 H13A . . 108.9 ?
    C14 C13 H13B . . 108.9 ?
    C12 C13 H13B . . 108.9 ?
    H13A C13 H13B . . 107.7 ?
    C13 C14 C15 . . 115.1(3) ?
    C13 C14 H14A . . 108.5 ?
    C15 C14 H14A . . 108.5 ?
    C13 C14 H14B . . 108.5 ?
    C15 C14 H14B . . 108.5 ?
    H14A C14 H14B . . 107.5 ?
    C14 C15 C16 . . 114.0(3) ?
    C14 C15 H15A . . 108.8 ?
    C16 C15 H15A . . 108.8 ?
    C14 C15 H15B . . 108.8 ?
    C16 C15 H15B . . 108.8 ?
    H15A C15 H15B . . 107.7 ?
    N1 C16 C15 . . 114.0(3) ?
    N1 C16 H16A . . 108.8 ?
    C15 C16 H16A . . 108.8 ?
    N1 C16 H16B . . 108.8 ?
    C15 C16 H16B . . 108.8 ?
    H16A C16 H16B . . 107.6 ?
    C18 C17 N1 . . 106.6(3) ?
    C18 C17 H17 . . 126.7 ?
    N1 C17 H17 . . 126.7 ?
    C17 C18 N2 . . 109.8(3) ?
    C17 C18 H18 . . 125.1 ?
    N2 C18 H18 . . 125.1 ?
    N2 C19 N1 . . 112.9(3) ?
    N2 C19 H19 . . 123.6 ?
    N1 C19 H19 . . 123.6 ?
    C19 N1 C17 . . 106.1(3) ?
    C19 N1 C16 . . 126.3(3) ?
    C17 N1 C16 . . 127.5(3) ?
    C19 N2 C18 . . 104.6(3) ?
    C1 Fe1 C4 . . 68.03(13) ?
    C1 Fe1 C9 . . 121.05(14) ?
    C4 Fe1 C9 . . 122.84(13) ?
    C1 Fe1 C5 . . 40.72(13) ?
    C4 Fe1 C5 . . 40.18(12) ?
    C9 Fe1 C5 . . 106.32(14) ?
    C1 Fe1 C6 . . 124.39(14) ?
    C4 Fe1 C6 . . 159.09(13) ?
    C9 Fe1 C6 . . 67.90(12) ?
    C5 Fe1 C6 . . 159.95(13) ?
    C1 Fe1 C2 . . 40.50(13) ?
    C4 Fe1 C2 . . 67.94(13) ?
    C9 Fe1 C2 . . 157.40(14) ?
    C5 Fe1 C2 . . 68.11(14) ?
    C6 Fe1 C2 . . 109.39(13) ?
    C1 Fe1 C8 . . 156.16(15) ?
    C4 Fe1 C8 . . 107.53(13) ?
    C9 Fe1 C8 . . 40.15(13) ?
    C5 Fe1 C8 . . 120.74(14) ?
    C6 Fe1 C8 . . 68.08(13) ?
    C2 Fe1 C8 . . 161.64(14) ?
    C1 Fe1 C7 . . 161.63(14) ?
    C4 Fe1 C7 . . 122.76(13) ?
    C9 Fe1 C7 . . 67.78(14) ?
    C5 Fe1 C7 . . 156.86(14) ?
    C6 Fe1 C7 . . 40.68(12) ?
    C2 Fe1 C7 . . 125.83(14) ?
    C8 Fe1 C7 . . 40.39(13) ?
    C1 Fe1 C3 . . 67.98(13) ?
    C4 Fe1 C3 . . 40.27(12) ?
    C9 Fe1 C3 . . 159.74(14) ?
    C5 Fe1 C3 . . 67.75(13) ?
    C6 Fe1 C3 . . 124.18(13) ?
    C2 Fe1 C3 . . 40.42(13) ?
    C8 Fe1 C3 . . 124.75(14) ?
    C7 Fe1 C3 . . 109.58(13) ?
    C1 Fe1 C10 . . 106.89(13) ?
    C4 Fe1 C10 . . 158.58(13) ?
    C9 Fe1 C10 . . 40.48(11) ?
    C5 Fe1 C10 . . 122.47(13) ?
    C6 Fe1 C10 . . 40.75(11) ?
    C2 Fe1 C10 . . 122.62(13) ?
    C8 Fe1 C10 . . 68.22(13) ?
    C7 Fe1 C10 . . 68.52(12) ?
    C3 Fe1 C10 . . 159.11(13) ?
loop_
    _geom_torsion_atom_site_label_1
    _geom_torsion_atom_site_label_2
    _geom_torsion_atom_site_label_3
    _geom_torsion_atom_site_label_4
    _geom_torsion_site_symmetry_1
    _geom_torsion_site_symmetry_2
    _geom_torsion_site_symmetry_3
    _geom_torsion_site_symmetry_4
    _geom_torsion
    _geom_torsion_publ_flag
    C5 C1 C2 C3 . . . . 0.6(4) ?
    Fe1 C1 C2 C3 . . . . -59.6(2) ?
    C5 C1 C2 Fe1 . . . . 60.2(2) ?
    C1 C2 C3 C4 . . . . -0.1(4) ?
    Fe1 C2 C3 C4 . . . . -59.1(2) ?
    C1 C2 C3 Fe1 . . . . 59.0(2) ?
    C2 C3 C4 C5 . . . . -0.5(3) ?
    Fe1 C3 C4 C5 . . . . -59.7(2) ?
    C2 C3 C4 Fe1 . . . . 59.2(2) ?
    C3 C4 C5 C1 . . . . 0.8(3) ?
    Fe1 C4 C5 C1 . . . . -59.0(2) ?
    C3 C4 C5 Fe1 . . . . 59.9(2) ?
    C2 C1 C5 C4 . . . . -0.9(3) ?
    Fe1 C1 C5 C4 . . . . 59.5(2) ?
    C2 C1 C5 Fe1 . . . . -60.4(2) ?
    C10 C6 C7 C8 . . . . -0.2(3) ?
    Fe1 C6 C7 C8 . . . . 59.5(2) ?
    C10 C6 C7 Fe1 . . . . -59.7(2) ?
    C6 C7 C8 C9 . . . . 0.0(4) ?
    Fe1 C7 C8 C9 . . . . 59.4(2) ?
    C6 C7 C8 Fe1 . . . . -59.4(2) ?
    C7 C8 C9 C10 . . . . 0.2(3) ?
    Fe1 C8 C9 C10 . . . . 59.7(2) ?
    C7 C8 C9 Fe1 . . . . -59.5(2) ?
    C8 C9 C10 C6 . . . . -0.3(3) ?
    Fe1 C9 C10 C6 . . . . 59.3(2) ?
    C8 C9 C10 C11 . . . . 178.2(3) ?
    Fe1 C9 C10 C11 . . . . -122.2(3) ?
    C8 C9 C10 Fe1 . . . . -59.6(2) ?
    C7 C6 C10 C9 . . . . 0.3(3) ?
    Fe1 C6 C10 C9 . . . . -59.26(19) ?
    C7 C6 C10 C11 . . . . -178.2(3) ?
    Fe1 C6 C10 C11 . . . . 122.2(3) ?
    C7 C6 C10 Fe1 . . . . 59.6(2) ?
    C9 C10 C11 C12 . . . . 164.6(3) ?
    C6 C10 C11 C12 . . . . -17.2(4) ?
    Fe1 C10 C11 C12 . . . . 74.0(3) ?
    C10 C11 C12 C13 . . . . -178.3(3) ?
    C11 C12 C13 C14 . . . . -174.7(3) ?
    C12 C13 C14 C15 . . . . -177.4(3) ?
    C13 C14 C15 C16 . . . . 178.1(3) ?
    C14 C15 C16 N1 . . . . 68.2(3) ?
    N1 C17 C18 N2 . . . . -0.7(4) ?
    N2 C19 N1 C17 . . . . 0.9(3) ?
    N2 C19 N1 C16 . . . . -177.2(3) ?
    C18 C17 N1 C19 . . . . -0.1(3) ?
    C18 C17 N1 C16 . . . . 177.9(3) ?
    C15 C16 N1 C19 . . . . 91.5(4) ?
    C15 C16 N1 C17 . . . . -86.2(4) ?
    N1 C19 N2 C18 . . . . -1.3(4) ?
    C17 C18 N2 C19 . . . . 1.2(4) ?
    C2 C1 Fe1 C4 . . . . 81.3(2) ?
    C5 C1 Fe1 C4 . . . . -37.42(19) ?
    C2 C1 Fe1 C9 . . . . -162.62(19) ?
    C5 C1 Fe1 C9 . . . . 78.7(2) ?
    C2 C1 Fe1 C5 . . . . 118.7(3) ?
    C2 C1 Fe1 C6 . . . . -79.5(2) ?
    C5 C1 Fe1 C6 . . . . 161.76(18) ?
    C5 C1 Fe1 C2 . . . . -118.7(3) ?
    C2 C1 Fe1 C8 . . . . 165.0(3) ?
    C5 C1 Fe1 C8 . . . . 46.3(4) ?
    C2 C1 Fe1 C7 . . . . -48.2(5) ?
    C5 C1 Fe1 C7 . . . . -167.0(4) ?
    C2 C1 Fe1 C3 . . . . 37.7(2) ?
    C5 C1 Fe1 C3 . . . . -81.0(2) ?
    C2 C1 Fe1 C10 . . . . -120.8(2) ?
    C5 C1 Fe1 C10 . . . . 120.5(2) ?
    C5 C4 Fe1 C1 . . . . 37.91(19) ?
    C3 C4 Fe1 C1 . . . . -81.4(2) ?
    C5 C4 Fe1 C9 . . . . -75.8(2) ?
    C3 C4 Fe1 C9 . . . . 164.9(2) ?
    C3 C4 Fe1 C5 . . . . -119.3(3) ?
    C5 C4 Fe1 C6 . . . . 168.5(3) ?
    C3 C4 Fe1 C6 . . . . 49.2(4) ?
    C5 C4 Fe1 C2 . . . . 81.8(2) ?
    C3 C4 Fe1 C2 . . . . -37.6(2) ?
    C5 C4 Fe1 C8 . . . . -117.2(2) ?
    C3 C4 Fe1 C8 . . . . 123.5(2) ?
    C5 C4 Fe1 C7 . . . . -158.9(2) ?
    C3 C4 Fe1 C7 . . . . 81.8(2) ?
    C5 C4 Fe1 C3 . . . . 119.3(3) ?
    C5 C4 Fe1 C10 . . . . -42.3(4) ?
    C3 C4 Fe1 C10 . . . . -161.6(3) ?
    C8 C9 Fe1 C1 . . . . -160.4(2) ?
    C10 C9 Fe1 C1 . . . . 79.4(2) ?
    C8 C9 Fe1 C4 . . . . -77.9(2) ?
    C10 C9 Fe1 C4 . . . . 161.90(18) ?
    C8 C9 Fe1 C5 . . . . -118.6(2) ?
    C10 C9 Fe1 C5 . . . . 121.24(19) ?
    C8 C9 Fe1 C6 . . . . 81.8(2) ?
    C10 C9 Fe1 C6 . . . . -38.40(17) ?
    C8 C9 Fe1 C2 . . . . 169.3(3) ?
    C10 C9 Fe1 C2 . . . . 49.1(4) ?
    C10 C9 Fe1 C8 . . . . -120.2(3) ?
    C8 C9 Fe1 C7 . . . . 37.66(19) ?
    C10 C9 Fe1 C7 . . . . -82.49(19) ?
    C8 C9 Fe1 C3 . . . . -48.8(5) ?
    C10 C9 Fe1 C3 . . . . -169.0(3) ?
    C8 C9 Fe1 C10 . . . . 120.2(3) ?
    C4 C5 Fe1 C1 . . . . -119.1(3) ?
    C1 C5 Fe1 C4 . . . . 119.1(3) ?
    C4 C5 Fe1 C9 . . . . 121.94(19) ?
    C1 C5 Fe1 C9 . . . . -118.9(2) ?
    C4 C5 Fe1 C6 . . . . -168.0(3) ?
    C1 C5 Fe1 C6 . . . . -48.9(5) ?
    C4 C5 Fe1 C2 . . . . -81.3(2) ?
    C1 C5 Fe1 C2 . . . . 37.86(19) ?
    C4 C5 Fe1 C8 . . . . 80.7(2) ?
    C1 C5 Fe1 C8 . . . . -160.12(19) ?
    C4 C5 Fe1 C7 . . . . 50.4(4) ?
    C1 C5 Fe1 C7 . . . . 169.6(3) ?
    C4 C5 Fe1 C3 . . . . -37.51(19) ?
    C1 C5 Fe1 C3 . . . . 81.6(2) ?
    C4 C5 Fe1 C10 . . . . 163.07(18) ?
    C1 C5 Fe1 C10 . . . . -77.8(2) ?
    C7 C6 Fe1 C1 . . . . 165.47(19) ?
    C10 C6 Fe1 C1 . . . . -75.2(2) ?
    C7 C6 Fe1 C4 . . . . 44.1(4) ?
    C10 C6 Fe1 C4 . . . . 163.4(3) ?
    C7 C6 Fe1 C9 . . . . -81.2(2) ?
    C10 C6 Fe1 C9 . . . . 38.15(17) ?
    C7 C6 Fe1 C5 . . . . -158.0(4) ?
    C10 C6 Fe1 C5 . . . . -38.7(5) ?
    C7 C6 Fe1 C2 . . . . 122.9(2) ?
    C10 C6 Fe1 C2 . . . . -117.8(2) ?
    C7 C6 Fe1 C8 . . . . -37.70(19) ?
    C10 C6 Fe1 C8 . . . . 81.6(2) ?
    C10 C6 Fe1 C7 . . . . 119.3(3) ?
    C7 C6 Fe1 C3 . . . . 80.3(2) ?
    C10 C6 Fe1 C3 . . . . -160.38(19) ?
    C7 C6 Fe1 C10 . . . . -119.3(3) ?
    C3 C2 Fe1 C1 . . . . 119.0(3) ?
    C1 C2 Fe1 C4 . . . . -81.5(2) ?
    C3 C2 Fe1 C4 . . . . 37.5(2) ?
    C1 C2 Fe1 C9 . . . . 41.7(4) ?
    C3 C2 Fe1 C9 . . . . 160.7(3) ?
    C1 C2 Fe1 C5 . . . . -38.1(2) ?
    C3 C2 Fe1 C5 . . . . 80.9(2) ?
    C1 C2 Fe1 C6 . . . . 120.7(2) ?
    C3 C2 Fe1 C6 . . . . -120.3(2) ?
    C1 C2 Fe1 C8 . . . . -160.6(4) ?
    C3 C2 Fe1 C8 . . . . -41.6(5) ?
    C1 C2 Fe1 C7 . . . . 163.14(19) ?
    C3 C2 Fe1 C7 . . . . -77.9(2) ?
    C1 C2 Fe1 C3 . . . . -119.0(3) ?
    C1 C2 Fe1 C10 . . . . 77.4(2) ?
    C3 C2 Fe1 C10 . . . . -163.61(19) ?
    C9 C8 Fe1 C1 . . . . 45.3(4) ?
    C7 C8 Fe1 C1 . . . . 164.5(3) ?
    C9 C8 Fe1 C4 . . . . 120.5(2) ?
    C7 C8 Fe1 C4 . . . . -120.3(2) ?
    C7 C8 Fe1 C9 . . . . 119.2(3) ?
    C9 C8 Fe1 C5 . . . . 78.6(2) ?
    C7 C8 Fe1 C5 . . . . -162.19(19) ?
    C9 C8 Fe1 C6 . . . . -81.3(2) ?
    C7 C8 Fe1 C6 . . . . 37.96(18) ?
    C9 C8 Fe1 C2 . . . . -166.9(4) ?
    C7 C8 Fe1 C2 . . . . -47.7(5) ?
    C9 C8 Fe1 C7 . . . . -119.2(3) ?
    C9 C8 Fe1 C3 . . . . 161.50(19) ?
    C7 C8 Fe1 C3 . . . . -79.3(2) ?
    C9 C8 Fe1 C10 . . . . -37.19(18) ?
    C7 C8 Fe1 C10 . . . . 82.0(2) ?
    C8 C7 Fe1 C1 . . . . -160.0(4) ?
    C6 C7 Fe1 C1 . . . . -41.1(5) ?
    C8 C7 Fe1 C4 . . . . 78.3(2) ?
    C6 C7 Fe1 C4 . . . . -162.83(17) ?
    C8 C7 Fe1 C9 . . . . -37.44(18) ?
    C6 C7 Fe1 C9 . . . . 81.47(19) ?
    C8 C7 Fe1 C5 . . . . 42.0(4) ?
    C6 C7 Fe1 C5 . . . . 160.9(3) ?
    C8 C7 Fe1 C6 . . . . -118.9(3) ?
    C8 C7 Fe1 C2 . . . . 163.3(2) ?
    C6 C7 Fe1 C2 . . . . -77.8(2) ?
    C6 C7 Fe1 C8 . . . . 118.9(3) ?
    C8 C7 Fe1 C3 . . . . 121.0(2) ?
    C6 C7 Fe1 C3 . . . . -120.06(19) ?
    C8 C7 Fe1 C10 . . . . -81.2(2) ?
    C6 C7 Fe1 C10 . . . . 37.71(17) ?
    C4 C3 Fe1 C1 . . . . 81.5(2) ?
    C2 C3 Fe1 C1 . . . . -37.8(2) ?
    C2 C3 Fe1 C4 . . . . -119.3(3) ?
    C4 C3 Fe1 C9 . . . . -39.2(5) ?
    C2 C3 Fe1 C9 . . . . -158.5(4) ?
    C4 C3 Fe1 C5 . . . . 37.42(19) ?
    C2 C3 Fe1 C5 . . . . -81.9(2) ?
    C4 C3 Fe1 C6 . . . . -160.95(19) ?
    C2 C3 Fe1 C6 . . . . 79.7(2) ?
    C4 C3 Fe1 C2 . . . . 119.3(3) ?
    C4 C3 Fe1 C8 . . . . -75.4(2) ?
    C2 C3 Fe1 C8 . . . . 165.2(2) ?
    C4 C3 Fe1 C7 . . . . -117.9(2) ?
    C2 C3 Fe1 C7 . . . . 122.7(2) ?
    C4 C3 Fe1 C10 . . . . 161.1(3) ?
    C2 C3 Fe1 C10 . . . . 41.8(4) ?
    C9 C10 Fe1 C1 . . . . -118.3(2) ?
    C6 C10 Fe1 C1 . . . . 123.5(2) ?
    C11 C10 Fe1 C1 . . . . 2.1(3) ?
    C9 C10 Fe1 C4 . . . . -45.6(4) ?
    C6 C10 Fe1 C4 . . . . -163.8(3) ?
    C11 C10 Fe1 C4 . . . . 74.9(4) ?
    C6 C10 Fe1 C9 . . . . -118.2(3) ?
    C11 C10 Fe1 C9 . . . . 120.5(3) ?
    C9 C10 Fe1 C5 . . . . -76.6(2) ?
    C6 C10 Fe1 C5 . . . . 165.29(19) ?
    C11 C10 Fe1 C5 . . . . 43.9(3) ?
    C9 C10 Fe1 C6 . . . . 118.2(3) ?
    C11 C10 Fe1 C6 . . . . -121.4(3) ?
    C9 C10 Fe1 C2 . . . . -159.8(2) ?
    C6 C10 Fe1 C2 . . . . 82.0(2) ?
    C11 C10 Fe1 C2 . . . . -39.3(3) ?
    C9 C10 Fe1 C8 . . . . 36.90(19) ?
    C6 C10 Fe1 C8 . . . . -81.3(2) ?
    C11 C10 Fe1 C8 . . . . 157.4(3) ?
    C9 C10 Fe1 C7 . . . . 80.5(2) ?
    C6 C10 Fe1 C7 . . . . -37.65(18) ?
    C11 C10 Fe1 C7 . . . . -159.0(3) ?
    C9 C10 Fe1 C3 . . . . 169.3(3) ?
    C6 C10 Fe1 C3 . . . . 51.2(4) ?
    C11 C10 Fe1 C3 . . . . -70.2(5) ?
loop_
    _geom_hbond_atom_site_label_D
    _geom_hbond_atom_site_label_H
    _geom_hbond_atom_site_label_A
    _geom_hbond_site_symmetry_A
    _geom_hbond_distance_DH
    _geom_hbond_distance_HA
    _geom_hbond_distance_DA
    _geom_hbond_angle_DHA
    C19 H19 N2 7_665 0.93 2.58 3.399(5) 147
