# Supplementary material for: 1-(6-Ferrocenylhex­yl)-1H-imidazole
Source: Acta Crystallogr Sect E Struct Rep Online. 2010 Mar 17;66(Pt 4):m412. doi: 10.1107/S1600536810007737 (PMC2983896; doi:10.1107/S1600536810007737)
Supplement: Supplementary file 2 [file e-66-0m412-Isup2.hkl]

#
# h,k,l, Fc-squared, Fo-squared, sigma(Fo-squared) and status flag
#
data_I
_shelx_title ' 5j_ci4f in Pbca'
_shelx_refln_list_code          4
_shelx_F_calc_maximum      413.73
_exptl_crystal_F_000      1424.00
_reflns_d_resolution_high  0.8255
 
loop_
 _symmetry_equiv_pos_as_xyz
 'x, y, z'
 '-x+1/2, -y, z+1/2'
 'x+1/2, -y+1/2, -z'
 '-x, y+1/2, -z+1/2'
 '-x, -y, -z'
 'x-1/2, y, -z-1/2'
 '-x-1/2, y-1/2, z'
 'x, -y-1/2, z-1/2'
 
_cell_length_a    15.5874
_cell_length_b     7.6042
_cell_length_c    27.7729
_cell_angle_alpha  90.000
_cell_angle_beta   90.000
_cell_angle_gamma  90.000
 
_shelx_F_squared_multiplier     1.000
 
loop_
 _refln_index_h
 _refln_index_k
 _refln_index_l
 _refln_F_squared_calc
 _refln_F_squared_meas
 _refln_F_squared_sigma
 _refln_observed_status
   2   0   0     8026.35     8995.14    822.26 o
   4   0   0    46855.54    44914.14   4982.70 o
   6   0   0     4236.80     4326.63    316.45 o
   8   0   0    30763.05    28792.12   2302.24 o
  10   0   0       35.73       -1.59     43.11 o
  12   0   0     3637.23     3499.73    233.84 o
  14   0   0     2476.84     2200.41    218.73 o
  16   0   0       86.56       10.51     79.75 o
  18   0   0      755.60      790.83    108.27 o
   2   1   0   132514.42   126319.27   5463.66 o
   4   1   0     7704.61     7327.81    256.21 o
   6   1   0     2072.43     2030.82     84.17 o
   8   1   0     3127.19     3051.44    125.85 o
  10   1   0     7419.37     7327.04    248.40 o
  12   1   0     2376.54     2199.03    100.85 o
  14   1   0       48.82       52.22     46.46 o
  16   1   0     4939.10     4370.57    103.39 o
  18   1   0     1124.76     1097.83     79.75 o
   0   2   0    27961.12    26377.11    972.92 o
   2   2   0       11.28        7.83     14.77 o
   6   2   0     4089.27     3731.76    155.84 o
   8   2   0     2498.87     2476.72     84.34 o
  10   2   0       86.45       56.64     32.25 o
  12   2   0      146.99      129.91     40.85 o
  14   2   0     3447.27     3100.07     87.06 o
  16   2   0       95.59       76.18     67.24 o
  18   2   0      425.72      418.35     85.82 o
   2   3   0     6430.82     6717.49    183.81 o
   4   3   0     3979.63     3813.65    207.88 o
   6   3   0     1080.87     1184.03     40.42 o
   8   3   0     8843.97     8437.74    247.75 o
  10   3   0     2964.89     2887.69     82.33 o
  12   3   0      726.66      849.45     74.95 o
  14   3   0      905.99      784.10     80.53 o
  16   3   0     1605.20     1669.99    101.23 o
   0   4   0     2436.73     2474.58     56.46 o
   2   4   0     4980.55     5130.32    207.88 o
   4   4   0     1277.50     1199.73     49.55 o
   6   4   0    14076.65    13017.87    586.68 o
   8   4   0     2055.60     2055.64    114.54 o
  10   4   0      436.21      470.88     52.59 o
  12   4   0      545.82      599.28     61.63 o
  14   4   0     1807.12     1700.10     95.92 o
  16   4   0       55.90       73.95     98.27 o
   2   5   0       67.01       75.83     29.44 o
   4   5   0     2523.55     2426.42     90.80 o
   6   5   0      209.87      316.00     43.07 o
   8   5   0        1.27       50.96     53.35 o
  10   5   0      322.14      260.28     67.41 o
  12   5   0      493.74      323.55     77.20 o
  14   5   0      161.38      127.42     83.15 o
   0   6   0      657.75      737.85     77.76 o
   2   6   0      152.36      202.04     62.46 o
   4   6   0       23.64       49.91     50.49 o
   6   6   0      100.33       77.16     57.35 o
   8   6   0      409.87      360.83     66.53 o
  10   6   0       72.83       15.78     70.79 o
  12   6   0      182.56       81.16     83.80 o
  14   6   0       41.03       65.11     96.30 o
   2   7   0      583.11      551.09    129.04 o
   4   7   0      286.53      383.72     72.74 o
   6   7   0       28.80      -12.59     68.38 o
   8   7   0       14.76        8.76     76.81 o
  10   7   0       96.67      121.04     86.78 o
  12   7   0      670.92      732.31    116.51 o
   0   8   0      370.51      500.24    168.46 o
   2   8   0      197.64      215.86    110.53 o
   4   8   0        9.06       61.69    107.58 o
   6   8   0      311.64      204.13    119.46 o
   8   8   0      386.65      414.33    139.83 o
   2   9   0       77.75      161.73    135.33 o
   4   9   0      441.75      365.78    289.87 o
   1   1   1     1104.81     1172.07     19.46 o
   2   1   1     1135.00     1292.85     34.42 o
   3   1   1    17351.74    17653.82    450.02 o
   4   1   1      860.61      959.21     28.11 o
   5   1   1     5113.46     5335.36    120.69 o
   6   1   1      145.74      188.22     14.49 o
   8   1   1      178.09      226.00     18.78 o
   9   1   1       41.26       49.19     19.23 o
  10   1   1        0.56       27.49     21.54 o
  11   1   1      867.45      971.94     33.60 o
  12   1   1       59.88       94.24     27.27 o
  13   1   1      632.48      724.00     35.68 o
  14   1   1        1.40      -15.05     32.58 o
  15   1   1        0.33      -16.30     35.93 o
  16   1   1       30.50       69.20     40.04 o
  17   1   1       51.14      -29.49     44.77 o
  18   1   1       86.45       72.79     52.87 o
   0   2   1     5019.26     5315.68     65.16 o
   1   2   1     8884.58     8739.05    121.75 o
   2   2   1     6149.08     6636.15    138.47 o
   3   2   1      344.79      388.53     13.62 o
   4   2   1     4608.35     4805.89    122.18 o
   5   2   1        9.02       12.20     12.84 o
   6   2   1      408.18      449.14     24.76 o
   8   2   1     2579.90     2654.10     62.35 o
   9   2   1      723.52      796.55     27.67 o
  10   2   1      152.66      154.37     23.34 o
  11   2   1     1333.68     1257.91     39.22 o
  12   2   1      662.79      718.36     36.41 o
  13   2   1       74.28       91.25     31.38 o
  14   2   1       53.22       81.07     34.31 o
  15   2   1      304.03      284.16     41.97 o
  16   2   1        5.45       10.50     47.26 o
  17   2   1       31.05       64.28     52.56 o
  18   2   1        0.44      -25.85     58.70 o
   1   3   1     1242.04     1333.73     21.14 o
   2   3   1     3440.31     3479.83     53.25 o
   3   3   1      612.88      670.40     20.77 o
   4   3   1     3319.33     3390.94    102.33 o
   5   3   1      779.43      733.17     24.36 o
   6   3   1     6733.12     6821.76    197.08 o
   7   3   1     6982.85     6643.54    158.51 o
   8   3   1      566.89      544.42     24.86 o
   9   3   1     2122.50     2024.28     54.99 o
  10   3   1     3300.73     3178.11     83.96 o
  11   3   1      107.97      120.55     29.32 o
  12   3   1      357.02      382.38     37.01 o
  13   3   1     1935.24     1863.40     89.54 o
  14   3   1       81.30      115.35     42.34 o
  15   3   1      854.83      883.76     53.33 o
  16   3   1      283.15      270.72     52.95 o
  17   3   1        1.53       50.09     56.97 o
   0   4   1     6834.33     7518.13    164.25 o
   1   4   1     4542.13     4775.30    131.41 o
   2   4   1      990.63     1050.23     36.11 o
   3   4   1    13807.00    14152.80    341.81 o
   4   4   1      471.46      515.86     22.88 o
   5   4   1    10980.42    10908.32    312.71 o
   6   4   1     6009.72     5774.54    185.42 o
   7   4   1       21.41       24.13     23.55 o
   8   4   1     2559.69     2506.64     88.75 o
   9   4   1     2075.92     2040.56     69.05 o
  10   4   1      432.74      488.66     37.75 o
  11   4   1     1247.87     1351.73     48.74 o
  12   4   1      347.59      371.61     41.30 o
  13   4   1      151.11      141.12     44.94 o
  14   4   1      418.53      465.86     51.87 o
  15   4   1      688.39      828.32     62.48 o
  16   4   1      216.56      218.03     62.86 o
  17   4   1      112.44       77.29     67.73 o
   1   5   1     4340.58     4392.23    102.82 o
   2   5   1     5332.79     5353.26    133.50 o
   3   5   1        0.48      -22.34     22.34 o
   4   5   1      785.06      846.04     32.83 o
   5   5   1     3235.82     3113.54     77.25 o
   6   5   1      167.03      155.43     31.46 o
   7   5   1     2569.06     2517.55    103.45 o
   8   5   1      103.50      116.64     35.72 o
   9   5   1       10.33      -19.26     39.96 o
  10   5   1      352.67      362.14     47.26 o
  11   5   1      327.02      363.02     49.75 o
  12   5   1       10.10        6.30     50.25 o
  13   5   1     2017.33     2017.16     78.17 o
  14   5   1        0.25       24.64     58.62 o
  15   5   1      268.10      319.25     65.59 o
   0   6   1      833.88      830.02     68.91 o
   1   6   1      445.33      420.08     37.04 o
   2   6   1      234.32      280.48     37.77 o
   3   6   1     2666.62     2575.29     85.89 o
   4   6   1      112.17      112.46     36.33 o
   5   6   1     1352.43     1424.02     58.14 o
   6   6   1      288.51      349.10     43.24 o
   7   6   1       45.95       51.04     46.52 o
   8   6   1        4.81       11.61     43.99 o
   9   6   1      410.83      479.18     54.17 o
  10   6   1        1.80      -15.63     49.99 o
  11   6   1     1285.47     1377.23     90.14 o
  12   6   1      216.37      242.62     59.84 o
  13   6   1       96.14      147.18     64.03 o
  14   6   1      680.82      626.18     71.97 o
   1   7   1     1449.33     1379.55     84.46 o
   2   7   1     1028.86     1001.08     77.63 o
   3   7   1      146.45      129.10     63.10 o
   4   7   1     3079.67     2838.34    195.51 o
   5   7   1      995.29     1069.22     55.52 o
   6   7   1        2.32       19.05     47.97 o
   7   7   1     1126.51     1227.16     84.97 o
   8   7   1      526.50      492.40     58.13 o
   9   7   1      125.94      145.11     57.67 o
  10   7   1      160.46      138.20     60.34 o
  11   7   1      349.47      333.18     65.19 o
  12   7   1      278.78      223.14     69.17 o
   0   8   1      826.81      757.02    122.10 o
   1   8   1      413.96      420.47     82.86 o
   2   8   1      535.01      649.70     83.81 o
   3   8   1     2002.79     1982.56    107.63 o
   4   8   1       51.78      -30.58     76.88 o
   5   8   1      858.40      896.89     96.73 o
   6   8   1      666.97      718.56     90.39 o
   7   8   1       28.12       41.19     89.06 o
   8   8   1      131.33       53.47     93.06 o
   9   8   1      738.23      703.37     94.57 o
   1   9   1      684.66      610.16     98.47 o
   2   9   1       78.86      111.44     93.81 o
   3   9   1       13.25      -12.00     94.43 o
   0   0   2     2546.61     2343.68     41.99 o
   1   0   2     9013.73     9089.49    351.78 o
   2   0   2     1397.25     1676.67     65.83 o
   3   0   2    41982.84    42953.67   1972.43 o
   4   0   2    11762.78    12100.30    533.20 o
   5   0   2    18570.94    18551.87    938.87 o
   6   0   2     5189.88     5168.52    234.65 o
   7   0   2     1238.27     1397.09     79.84 o
   8   0   2     4638.78     4945.09    238.79 o
   9   0   2    15321.21    14633.13    619.48 o
  10   0   2        5.21      -36.52     36.52 o
  11   0   2     5030.69     4598.82    159.32 o
  12   0   2       87.84      115.32     39.66 o
  13   0   2      125.19      155.70     43.77 o
  14   0   2      525.56      502.34     58.87 o
  15   0   2     2072.73     2076.94     81.05 o
  16   0   2      596.11      576.57     72.69 o
  17   0   2     1312.93     1486.35     79.92 o
  18   0   2        0.42       40.17     68.49 o
   1   1   2    38263.89    36688.32    558.35 o
   2   1   2     5008.27     5137.71     92.45 o
   3   1   2    33058.95    32309.50    868.22 o
   5   1   2     2793.37     2777.85     54.19 o
   6   1   2     2978.01     2845.64     67.14 o
   7   1   2    21044.13    20688.36    474.24 o
   8   1   2     2738.11     2761.24     65.88 o
   9   1   2     2049.57     1900.00     42.79 o
  10   1   2     3899.99     3945.46     79.43 o
  11   1   2      744.52      734.47     31.22 o
  12   1   2      214.09      232.39     28.29 o
  13   1   2     2384.18     2231.01     50.81 o
  14   1   2      481.92      498.65     36.92 o
  15   1   2      666.49      697.46     41.82 o
  16   1   2      175.16      165.26     40.62 o
  17   1   2        5.69       -1.94     45.00 o
  18   1   2       51.32      -43.51     56.08 o
   0   2   2    13369.16    13396.93    314.48 o
   1   2   2     9989.58     9636.66    115.17 o
   2   2   2      998.60     1020.56     25.94 o
   3   2   2       32.50       36.99     10.83 o
   4   2   2      538.96      610.17     19.11 o
   5   2   2     8074.14     7908.92    189.09 o
   6   2   2       96.37       97.58     15.41 o
   7   2   2     2405.78     2471.46     69.19 o
   8   2   2     5589.10     5563.91    121.91 o
   9   2   2     7429.53     7136.84    190.78 o
  10   2   2        4.06       15.64     22.35 o
  11   2   2     2144.47     2085.62     62.79 o
  12   2   2      836.85      850.99     35.42 o
  13   2   2        4.25       40.81     31.08 o
  14   2   2      822.90      917.42     41.86 o
  15   2   2     1051.20     1055.62     49.90 o
  16   2   2        5.82       30.56     47.84 o
  17   2   2     1536.86     1431.47     64.77 o
  18   2   2       96.54       80.50     59.07 o
   1   3   2     3733.64     3885.37     64.14 o
   2   3   2     1542.41     1661.36     42.30 o
   3   3   2     2720.60     2915.26     77.69 o
   4   3   2      296.87      340.24     17.41 o
   5   3   2    11364.52    11214.18    402.22 o
   6   3   2      181.48      205.78     19.65 o
   7   3   2     9550.15     8979.66    231.37 o
   8   3   2     1630.70     1597.89     48.75 o
   9   3   2      222.27      241.48     24.34 o
  10   3   2      294.17      354.76     27.29 o
  11   3   2      769.41      773.00     36.24 o
  12   3   2      132.91      127.86     32.73 o
  13   3   2     1117.59     1194.24     49.75 o
  14   3   2        0.30      -16.25     41.97 o
  15   3   2      128.88      170.26     47.04 o
  16   3   2      618.93      643.50     56.10 o
  17   3   2        1.47       -8.31     59.00 o
   0   4   2     8310.12     9157.32    300.86 o
   1   4   2       43.27       51.56     16.78 o
   2   4   2       38.64       43.17     17.14 o
   3   4   2     6367.75     6736.28    191.88 o
   4   4   2     2153.62     2287.43     46.54 o
   5   4   2      898.14      951.47     33.26 o
   6   4   2      434.63      411.50     25.22 o
   7   4   2     1940.44     2072.43     74.39 o
   8   4   2       19.40       41.61     25.70 o
   9   4   2     1235.82     1192.71     43.77 o
  10   4   2      193.72      160.71     34.90 o
  11   4   2     1088.68     1098.81     46.53 o
  12   4   2       20.68       -3.59     41.05 o
  13   4   2        2.92      -44.34     44.34 o
  14   4   2        2.21        4.28     48.41 o
  15   4   2      154.37      121.72     54.20 o
  16   4   2       26.93      -29.66     61.81 o
   1   5   2      385.80      414.99     26.09 o
   2   5   2      477.19      526.19     25.56 o
   3   5   2       31.91       52.41     22.99 o
   4   5   2       97.32      174.89     24.92 o
   5   5   2     1024.16     1122.59     41.71 o
   6   5   2       11.08        2.27     30.66 o
   7   5   2      505.99      487.28     37.08 o
   8   5   2      182.10      243.75     37.09 o
   9   5   2     1287.33     1269.06     50.37 o
  10   5   2      188.39      206.96     42.49 o
  11   5   2       78.43       82.38     47.50 o
  12   5   2       18.19        2.07     50.80 o
  13   5   2      111.39      207.03     55.99 o
  14   5   2       46.26       42.56     58.95 o
  15   5   2       13.61      -37.90     63.20 o
   0   6   2        1.48       34.32     43.16 o
   1   6   2        3.18      -13.11     36.62 o
   2   6   2      124.37      130.75     36.95 o
   3   6   2       23.43        5.15     39.31 o
   4   6   2      111.38      158.16     36.99 o
   5   6   2        1.01      -30.93     37.80 o
   6   6   2      131.22      137.65     40.59 o
   7   6   2       70.21       62.46     41.18 o
   8   6   2      132.34      122.17     45.03 o
   9   6   2       13.08       32.96     46.90 o
  10   6   2        4.36      -17.74     50.07 o
  11   6   2        1.96       -1.32     53.79 o
  12   6   2       20.40       29.79     58.52 o
  13   6   2      297.04      216.35     65.19 o
  14   6   2       59.01      129.16     67.63 o
   1   7   2      327.65      336.95     66.68 o
   2   7   2      153.26      179.26     64.10 o
   3   7   2       74.80      107.37     56.26 o
   4   7   2        2.72      109.37     56.28 o
   5   7   2       18.67       44.30     53.72 o
   6   7   2      150.77      250.39     54.15 o
   7   7   2       74.81       88.85     52.06 o
   8   7   2        6.58      -54.36     54.36 o
   9   7   2      212.59      150.56     57.45 o
  10   7   2        5.84       90.60     59.40 o
  11   7   2      196.01      216.04     64.71 o
  12   7   2       89.85      107.54     67.97 o
   0   8   2      250.71      466.49    114.11 o
   1   8   2       88.76       80.78     78.86 o
   2   8   2      162.26       89.87     77.13 o
   3   8   2      572.90      610.97     81.41 o
   4   8   2       14.95       -0.74     77.69 o
   5   8   2      246.20      222.15     83.35 o
   6   8   2      141.35      187.10     84.52 o
   7   8   2        6.91      -45.78     88.54 o
   8   8   2       32.43       76.50     84.15 o
   9   8   2      168.16      265.65     82.29 o
   1   9   2      180.97      153.31     94.45 o
   2   9   2      144.63      149.11     93.93 o
   3   9   2        2.37      -25.31    102.94 o
   1   1   3      880.73     1030.45     46.52 o
   2   1   3    50837.34    49863.61   1246.07 o
   3   1   3     2013.55     2064.87     60.00 o
   4   1   3      855.44      946.93     31.94 o
   5   1   3     2509.19     2699.83     65.79 o
   6   1   3        0.23        0.31     13.20 o
   7   1   3       65.57      122.24     16.33 o
   8   1   3     2557.41     2380.04     52.65 o
   9   1   3        3.13       15.78     19.14 o
  10   1   3     2408.14     2354.55     60.64 o
  11   1   3      398.40      439.51     27.59 o
  12   1   3      544.34      576.63     31.98 o
  13   1   3      119.93      144.83     30.43 o
  14   1   3      156.87      126.42     33.30 o
  15   1   3       28.43       54.95     36.85 o
  16   1   3       58.03       61.18     41.03 o
  17   1   3      181.74      112.18     45.39 o
  18   1   3       34.17       33.57     55.82 o
   0   2   3      439.08      451.23     26.98 o
   1   2   3     4022.84     3824.87     43.57 o
   2   2   3     8439.60     8367.50    153.32 o
   3   2   3      262.01      291.20     13.85 o
   4   2   3      260.00      297.56     15.02 o
   5   2   3       44.10       32.71     12.39 o
   6   2   3      953.53      855.40     24.84 o
   7   2   3      774.88      842.07     26.02 o
   8   2   3     3945.71     4046.17     98.04 o
   9   2   3        2.26       30.54     20.55 o
  10   2   3      404.73      447.38     31.44 o
  11   2   3      188.22      187.58     26.43 o
  12   2   3      279.48      356.49     30.64 o
  13   2   3      259.37      286.85     32.56 o
  14   2   3     1304.59     1356.07     49.22 o
  15   2   3        0.06       22.67     40.62 o
  16   2   3      708.81      680.95     50.19 o
  17   2   3        0.17       73.55     53.72 o
  18   2   3      184.42      217.62     60.24 o
   1   3   3     1245.62     1288.24     24.86 o
   2   3   3     9608.12     9453.11    203.44 o
   3   3   3     1747.46     1825.37     50.53 o
   4   3   3     6677.50     6345.86    199.31 o
   5   3   3     3116.26     3040.80    108.70 o
   6   3   3     7731.95     7519.02    232.26 o
   7   3   3     1086.06     1041.35     33.51 o
   8   3   3      819.00      776.06     31.86 o
   9   3   3       55.48       49.83     22.80 o
  10   3   3     1618.65     1447.49     49.67 o
  11   3   3        0.62      -14.30     29.14 o
  12   3   3      446.05      482.12     35.97 o
  13   3   3        3.90       60.22     38.15 o
  14   3   3      208.43      209.90     43.26 o
  15   3   3       32.23       10.46     46.54 o
  16   3   3      589.65      664.25     63.96 o
  17   3   3        1.01      -59.59     59.59 o
   0   4   3    13896.46    15406.21    544.87 o
   1   4   3     1630.46     1670.43     35.92 o
   2   4   3     3026.60     3177.03     82.95 o
   3   4   3      620.01      739.29     24.20 o
   4   4   3      903.41     1061.58     38.25 o
   5   4   3     1257.33     1348.34     42.77 o
   6   4   3    11409.72    11408.62    316.19 o
   7   4   3      363.36      444.50     27.79 o
   8   4   3     4907.06     4658.31    179.61 o
   9   4   3      469.78      563.67     44.43 o
  10   4   3      285.36      366.99     39.33 o
  11   4   3      141.09      157.61     39.19 o
  12   4   3     1304.67     1413.93     55.81 o
  13   4   3        6.51       28.61     44.37 o
  14   4   3     1844.36     1710.70     65.43 o
  15   4   3       14.44       17.32     54.07 o
  16   4   3      117.08      209.83     60.56 o
   1   5   3      130.69      116.93     21.30 o
   2   5   3     3391.83     3303.69     58.71 o
   3   5   3      162.81      183.09     24.87 o
   4   5   3    13997.05    13367.11    383.96 o
   5   5   3       48.82       78.33     29.39 o
   6   5   3     1398.30     1321.07     49.42 o
   7   5   3       40.23      104.47     33.35 o
   8   5   3     2186.94     2176.33     67.64 o
   9   5   3      376.09      387.95     41.07 o
  10   5   3     1185.90     1281.71     67.15 o
  11   5   3      229.55      254.60     46.21 o
  12   5   3      781.08      844.60     59.35 o
  13   5   3      130.75       83.27     54.55 o
  14   5   3       61.97      160.25     59.41 o
  15   5   3       10.65        0.29     64.00 o
   0   6   3     2016.55     1893.11     69.83 o
   1   6   3       20.66       39.62     35.66 o
   2   6   3     1078.28     1151.35     41.41 o
   3   6   3      383.72      444.84     36.00 o
   4   6   3      275.51      226.48     35.17 o
   5   6   3       84.33       49.21     36.39 o
   6   6   3     3115.53     2921.82    103.60 o
   7   6   3      196.06      169.18     42.61 o
   8   6   3      959.16     1067.98     60.47 o
   9   6   3        1.89       52.21     47.03 o
  10   6   3      136.81      122.65     51.06 o
  11   6   3      116.57      146.07     55.74 o
  12   6   3     1588.10     1477.54     93.82 o
  13   6   3      119.67      184.24     63.59 o
  14   6   3     1444.39     1358.44     79.60 o
   1   7   3      206.07      166.68     56.33 o
   2   7   3     1509.08     1444.41    102.85 o
   3   7   3       63.40       65.84     52.65 o
   4   7   3     1890.85     1820.72    100.60 o
   5   7   3       65.70       58.64     53.34 o
   6   7   3      802.23      681.12     59.88 o
   7   7   3       11.32      -33.69     55.48 o
   8   7   3      523.33      618.89     59.36 o
   9   7   3        5.07      -29.51     57.08 o
  10   7   3     2699.73     2372.31    135.45 o
  11   7   3      242.65      224.24     64.24 o
  12   7   3      438.91      347.12     69.03 o
   0   8   3     2776.92     2502.94    163.30 o
   1   8   3       12.13      -63.14     76.90 o
   2   8   3      767.95      676.78     92.97 o
   3   8   3      156.31      180.04     79.31 o
   4   8   3      116.19       40.74     79.15 o
   5   8   3      129.32       65.88     81.97 o
   6   8   3     1342.15     1348.72    100.64 o
   7   8   3       25.12      -13.51     88.72 o
   8   8   3      942.47      856.18     83.58 o
   9   8   3       53.60       93.81     82.37 o
   1   9   3        0.24       12.75     93.70 o
   2   9   3     1115.56      952.59    117.77 o
   3   9   3        0.13       33.68     94.55 o
   0   0   4    22086.93    20073.16    769.11 o
   1   0   4    19103.63    18328.13    739.60 o
   2   0   4    33432.23    33040.48    994.17 o
   3   0   4    50835.47    49091.17   1774.57 o
   4   0   4     2206.35     2352.78    118.01 o
   5   0   4     8214.22     8044.60    380.38 o
   6   0   4     7974.46     7694.10    379.39 o
   7   0   4     5247.94     5393.31    274.52 o
   8   0   4     8520.18     8298.34    342.34 o
   9   0   4    10187.83    10015.41    473.70 o
  10   0   4      514.18      649.98     41.18 o
  11   0   4     2433.43     2318.29    125.93 o
  12   0   4     2050.54     2044.03    126.69 o
  13   0   4      112.55       88.21     48.90 o
  14   0   4     2763.74     2663.02    104.71 o
  15   0   4      209.79      257.16     55.15 o
  16   0   4       36.07       38.96     62.78 o
  17   0   4      881.64      856.37     79.25 o
  18   0   4      557.48      720.89     75.22 o
   1   1   4    32326.76    30867.12    569.55 o
   2   1   4     7968.43     8111.71    157.52 o
   3   1   4       16.61       24.82      9.11 o
   4   1   4     6487.00     6330.57    160.41 o
   5   1   4     3728.19     3439.95     88.58 o
   6   1   4      859.55      847.21     25.97 o
   7   1   4     7064.43     6836.66    158.55 o
   8   1   4     2138.01     2204.04     51.17 o
   9   1   4     2133.24     2133.91     57.68 o
  10   1   4     7608.00     7111.54    193.33 o
  11   1   4      122.20      153.27     25.71 o
  12   1   4      276.44      316.69     29.86 o
  13   1   4      721.22      812.87     37.70 o
  14   1   4      732.90      708.11     38.80 o
  15   1   4      421.61      406.73     39.74 o
  16   1   4     1732.41     1604.61     56.53 o
  17   1   4        4.68       -4.65     47.76 o
  18   1   4      398.56      455.36     58.25 o
   0   2   4    12387.11    12866.33    282.07 o
   1   2   4        5.98        4.68     10.45 o
   2   2   4     4615.63     4505.90     91.70 o
   3   2   4       26.74       29.59     12.42 o
   4   2   4        2.06       -1.49     12.50 o
   5   2   4       35.95       58.59     13.08 o
   6   2   4     3297.56     3181.48     80.14 o
   7   2   4      564.56      655.74     28.44 o
   8   2   4     6051.89     6061.66    151.65 o
   9   2   4     1790.40     1632.01     52.28 o
  10   2   4       11.45       35.90     23.12 o
  11   2   4     2224.24     2060.98     54.53 o
  12   2   4     1610.51     1596.79     50.34 o
  13   2   4      148.04      145.22     31.63 o
  14   2   4      399.79      452.82     39.88 o
  15   2   4      390.85      371.13     43.40 o
  16   2   4      193.48      211.96     46.51 o
  17   2   4      936.71      885.69     61.56 o
  18   2   4      256.07      260.42     61.60 o
   1   3   4     1680.44     1680.29     33.49 o
   2   3   4     2184.73     2258.58     52.64 o
   3   3   4     2372.35     2486.31     75.91 o
   4   3   4     2773.86     2565.46     65.16 o
   5   3   4     6992.32     7292.08    208.22 o
   6   3   4      325.76      389.00     22.16 o
   7   3   4     2970.71     2990.72     92.22 o
   8   3   4     1642.29     1592.51     48.01 o
   9   3   4       26.26        1.51     22.59 o
  10   3   4     2159.12     2060.00     57.74 o
  11   3   4      148.65      157.30     30.97 o
  12   3   4      228.62      289.72     34.50 o
  13   3   4     1298.67     1267.95     47.47 o
  14   3   4      112.09      105.93     43.25 o
  15   3   4      254.38      273.12     51.30 o
  16   3   4      736.64      745.41     61.06 o
  17   3   4       37.46       98.10     61.01 o
   0   4   4    11965.20    12400.64    483.58 o
   1   4   4       33.90       36.19     17.76 o
   2   4   4      129.82      106.54     21.12 o
   3   4   4     6025.49     6170.93    168.16 o
   4   4   4     5173.93     5403.37    150.58 o
   5   4   4     3402.60     3475.78     77.49 o
   6   4   4      911.11      945.98     45.58 o
   7   4   4      833.03      885.21     33.25 o
   8   4   4      240.00      221.38     27.31 o
   9   4   4      337.97      385.81     33.23 o
  10   4   4      741.69      715.22     43.29 o
  11   4   4      337.88      398.74     43.70 o
  12   4   4      212.17      169.37     47.79 o
  13   4   4       62.47       70.17     45.11 o
  14   4   4      191.20      190.61     49.98 o
  15   4   4      443.91      408.92     56.32 o
  16   4   4       13.12      -17.94     59.68 o
   1   5   4       20.56       15.26     23.23 o
   2   5   4     1347.80     1539.34     43.98 o
   3   5   4     2079.82     2246.71     75.89 o
   4   5   4        4.30       52.50     25.04 o
   5   5   4      389.41      413.01     30.18 o
   6   5   4      471.91      440.84     35.34 o
   7   5   4      208.92      208.75     33.98 o
   8   5   4      285.33      273.73     37.18 o
   9   5   4      173.72      180.18     39.47 o
  10   5   4       81.53      121.29     42.95 o
  11   5   4       17.37      -39.69     44.13 o
  12   5   4     1057.39      995.74     57.28 o
  13   5   4      361.52      387.25     57.23 o
  14   5   4        5.76       36.75     58.82 o
  15   5   4        0.12       81.29     64.69 o
   0   6   4      289.52      318.11     71.73 o
   1   6   4      756.80      773.13     51.11 o
   2   6   4       50.17       97.30     36.61 o
   3   6   4        0.04       41.15     33.76 o
   4   6   4      496.87      488.62     37.68 o
   5   6   4      215.47      206.97     37.37 o
   6   6   4      317.43      384.75     40.75 o
   7   6   4       71.30       88.03     42.79 o
   8   6   4      264.40      248.70     45.38 o
   9   6   4      278.34      284.02     49.59 o
  10   6   4       59.24       82.70     50.14 o
  11   6   4       22.05       31.41     54.94 o
  12   6   4       25.39       43.05     58.90 o
  13   6   4       68.72       78.68     63.65 o
  14   6   4       53.28       40.38     67.59 o
   1   7   4      266.57      290.90     59.19 o
   2   7   4       15.86       35.01     56.53 o
   3   7   4      270.28      276.99     53.62 o
   4   7   4      242.67      229.29     59.26 o
   5   7   4        6.68       80.90     55.10 o
   6   7   4      212.95      309.99     64.75 o
   7   7   4      222.60      267.25     58.17 o
   8   7   4        0.93       10.97     58.20 o
   9   7   4        0.14      -21.19     57.31 o
  10   7   4      283.01      336.64     62.64 o
  11   7   4      135.78       70.03     64.58 o
  12   7   4       72.68       44.61     67.71 o
   0   8   4       73.45      225.00    162.40 o
   1   8   4       26.90       15.59     78.17 o
   2   8   4      424.06      382.36     89.83 o
   3   8   4      171.89      231.36     78.43 o
   4   8   4      119.13      166.17     79.65 o
   5   8   4      456.93      502.31     84.98 o
   6   8   4      843.37      708.91     93.02 o
   7   8   4       36.79       12.03     73.17 o
   8   8   4      111.46      160.90     78.70 o
   9   8   4        4.14       53.04     81.67 o
   1   9   4      185.25      183.60     97.42 o
   2   9   4        6.07      -62.55     93.32 o
   3   9   4      103.09      110.57     97.35 o
   1   1   5      403.43      510.00     30.81 o
   2   1   5     6532.76     6369.16    128.64 o
   3   1   5    10778.46    10494.84    207.31 o
   4   1   5     3131.09     2987.88     71.68 o
   5   1   5       34.77       53.07     12.15 o
   6   1   5       16.38       26.26     13.77 o
   7   1   5       83.46       65.24     17.11 o
   8   1   5      783.14      860.10     28.63 o
   9   1   5       58.31       32.47     20.98 o
  10   1   5      238.75      270.12     24.90 o
  11   1   5     1123.51     1141.62     37.15 o
  12   1   5       89.07      120.64     28.83 o
  13   1   5       94.02      107.67     31.40 o
  14   1   5       29.18       33.24     33.90 o
  15   1   5        1.58      -17.59     37.32 o
  16   1   5        7.84       54.37     41.78 o
  17   1   5        1.53        0.14     51.24 o
  18   1   5       13.06      129.25     55.24 o
   0   2   5        0.46       56.59     17.01 o
   1   2   5     1750.97     1643.93     36.63 o
   2   2   5      606.83      594.65     19.36 o
   3   2   5     1852.31     1845.94     71.51 o
   4   2   5       43.81       50.72     13.84 o
   5   2   5     1646.84     1781.36     50.77 o
   6   2   5      362.86      378.40     18.14 o
   7   2   5       87.73      114.86     18.06 o
   8   2   5       11.21       52.35     19.35 o
   9   2   5     1452.69     1445.20     46.19 o
  10   2   5      521.52      549.21     28.10 o
  11   2   5      528.85      557.77     30.56 o
  12   2   5      384.92      379.98     31.59 o
  13   2   5       55.84       47.32     31.77 o
  14   2   5       32.42       27.73     37.40 o
  15   2   5       24.86      -13.79     41.79 o
  16   2   5        0.34       19.13     46.53 o
  17   2   5      528.13      491.75     62.07 o
  18   2   5       73.52       -5.13     60.87 o
   1   3   5     9564.13     9436.19    195.20 o
   2   3   5      188.22      205.69     16.18 o
   3   3   5      241.76      292.20     18.55 o
   4   3   5      519.14      528.01     21.82 o
   5   3   5     4456.04     4190.90    116.56 o
   6   3   5     2883.65     3047.59    113.81 o
   7   3   5     8772.16     8434.65    240.25 o
   8   3   5      454.85      509.25     27.55 o
   9   3   5     1479.78     1492.07     44.87 o
  10   3   5       17.11       64.37     27.42 o
  11   3   5      783.83      750.19     36.86 o
  12   3   5       46.19       91.16     33.16 o
  13   3   5     1645.87     1660.97     54.27 o
  14   3   5       71.09       73.05     45.71 o
  15   3   5     1241.40     1216.15     62.95 o
  16   3   5      283.86      235.07     57.19 o
  17   3   5       25.12       21.18     61.33 o
   0   4   5      293.74      375.97     30.70 o
   1   4   5     3276.34     3373.26     62.31 o
   2   4   5      428.21      485.84     24.30 o
   3   4   5    19872.78    19545.96    622.30 o
   4   4   5       42.34       83.11     20.77 o
   5   4   5     8670.34     8581.55    267.93 o
   6   4   5      409.08      441.49     25.41 o
   7   4   5       60.74       62.01     26.08 o
   8   4   5       73.37       66.55     27.98 o
   9   4   5     2834.79     2672.11    101.67 o
  10   4   5       94.73       84.14     36.52 o
  11   4   5     2653.04     2643.12    110.03 o
  12   4   5       22.12      -36.28     41.12 o
  13   4   5        9.77      -26.82     45.36 o
  14   4   5       64.32       60.48     50.12 o
  15   4   5      216.61      252.68     56.31 o
  16   4   5       16.78       32.86     61.20 o
   1   5   5     2392.25     2299.65     53.06 o
   2   5   5      527.57      657.44     31.25 o
   3   5   5      868.46      930.84     33.47 o
   4   5   5      388.81      510.23     35.32 o
   5   5   5     6378.71     6064.66    214.56 o
   6   5   5       14.09       31.19     31.55 o
   7   5   5     1655.35     1642.24     53.65 o
   8   5   5      794.25      791.28     43.06 o
   9   5   5      124.95       85.16     39.02 o
  10   5   5        0.43       -0.94     41.53 o
  11   5   5      291.67      326.92     47.76 o
  12   5   5      157.55      124.89     49.43 o
  13   5   5     1734.73     1796.95     85.29 o
  14   5   5       42.95      138.61     59.37 o
  15   5   5      475.63      470.91     67.23 o
   0   6   5      293.58      347.44     64.62 o
   1   6   5       71.11      103.81     34.81 o
   2   6   5        3.19       45.31     34.02 o
   3   6   5     5038.40     4992.21    135.52 o
   4   6   5       17.65       43.80     33.56 o
   5   6   5     1395.49     1459.97     53.41 o
   6   6   5      591.82      715.10     46.83 o
   7   6   5      235.81      214.16     41.02 o
   8   6   5      122.14      156.91     45.29 o
   9   6   5      288.71      381.22     50.16 o
  10   6   5       65.66       44.68     50.80 o
  11   6   5     1965.58     1844.74     77.34 o
  12   6   5       50.35      147.71     59.14 o
  13   6   5       12.06       10.11     63.18 o
  14   6   5      126.61       38.10     68.68 o
   1   7   5     2509.58     2441.00     81.90 o
   2   7   5       16.09       32.30     56.28 o
   3   7   5      222.07      233.11     52.97 o
   4   7   5       23.20      133.12     54.17 o
   5   7   5     3427.32     3034.18    120.78 o
   6   7   5       24.64      -19.95     58.11 o
   7   7   5     1311.35     1457.73     70.24 o
   8   7   5      396.38      279.27     59.36 o
   9   7   5      322.29      388.39     64.17 o
  10   7   5       64.56      -10.15     66.00 o
  11   7   5      749.32      830.27     69.02 o
   0   8   5      634.73      685.67    128.44 o
   1   8   5       81.31       80.01     77.71 o
   2   8   5        2.91       63.82     78.03 o
   3   8   5     3134.06     2766.86    115.86 o
   4   8   5       64.73      -16.63     80.46 o
   5   8   5     1517.59     1358.23     96.88 o
   6   8   5        3.64      -57.22     84.79 o
   7   8   5      135.36      118.39     74.93 o
   8   8   5       94.21      118.42     79.17 o
   1   9   5      265.08      204.57     97.91 o
   2   9   5      189.06      125.53     95.57 o
   0   0   6   171168.88   154109.31  10335.51 o
   1   0   6     4187.96     4271.72    190.62 o
   2   0   6    20091.59    19438.63    755.22 o
   3   0   6    23979.92    23499.96    804.79 o
   4   0   6    16883.04    16890.63    520.97 o
   5   0   6     2856.46     3083.08    141.55 o
   6   0   6    24524.07    24914.29   1044.11 o
   7   0   6     2441.58     2725.63     99.76 o
   8   0   6    13722.35    12620.28    548.60 o
   9   0   6      558.70      564.56     41.04 o
  10   0   6      155.34      235.53     38.65 o
  11   0   6      988.98     1022.62     84.47 o
  12   0   6     1509.63     1489.08     62.56 o
  13   0   6      360.26      506.54     48.93 o
  14   0   6      875.60     1036.41     60.63 o
  15   0   6     1778.21     1655.91     78.00 o
  16   0   6      287.86      360.51     62.44 o
  17   0   6     1488.59     1472.01     87.74 o
  18   0   6      764.52      846.07     78.11 o
   1   1   6    13806.99    13285.00    256.65 o
   2   1   6    10495.49    10020.25    166.90 o
   3   1   6      169.80      189.25     11.15 o
   4   1   6     6661.39     6272.84    126.40 o
   5   1   6     2535.69     2580.85     56.94 o
   6   1   6      210.95      214.96     16.09 o
   7   1   6     1017.98      968.74     29.22 o
   8   1   6     4467.29     4373.25     90.32 o
   9   1   6      402.20      437.86     25.92 o
  10   1   6     7000.45     6754.94    147.61 o
  11   1   6       25.69       15.72     25.60 o
  12   1   6     1749.90     1694.32     47.74 o
  13   1   6      454.21      545.28     35.80 o
  14   1   6       30.36       42.38     34.41 o
  15   1   6      574.20      559.82     42.50 o
  16   1   6     2155.90     1960.48     60.75 o
  17   1   6       14.15       61.55     51.69 o
  18   1   6      849.91      855.68     59.85 o
   0   2   6     6539.04     6517.73    123.05 o
   1   2   6      506.39      506.55     16.39 o
   2   2   6     4047.74     3806.48     58.73 o
   3   2   6      140.51      164.65     14.35 o
   4   2   6      671.45      679.04     23.91 o
   5   2   6       12.53       -5.06     13.71 o
   6   2   6     5937.44     5587.90    185.14 o
   7   2   6       27.47       20.39     17.06 o
   8   2   6     2853.57     2462.14     59.30 o
   9   2   6      681.45      704.90     27.61 o
  10   2   6       85.41      124.51     24.68 o
  11   2   6       21.09       52.70     26.48 o
  12   2   6      857.39      834.99     36.29 o
  13   2   6      256.43      233.62     35.74 o
  14   2   6     1709.41     1604.43     59.09 o
  15   2   6       18.83       19.60     41.75 o
  16   2   6      197.85      164.97     47.61 o
  17   2   6       90.46       97.23     51.55 o
  18   2   6      437.50      416.68     66.63 o
   1   3   6      893.04      918.78     26.83 o
   2   3   6     5143.58     5145.23     88.81 o
   3   3   6     1047.38     1034.90     48.90 o
   4   3   6     5946.53     5757.97    165.16 o
   5   3   6      725.52      703.35     30.57 o
   6   3   6       44.84       69.50     19.30 o
   7   3   6     2377.77     2370.28     68.74 o
   8   3   6     2510.38     2504.94     70.69 o
   9   3   6      103.07      140.90     26.27 o
  10   3   6     3477.26     3201.81    101.68 o
  11   3   6      293.92      305.50     32.41 o
  12   3   6      104.82      135.12     33.91 o
  13   3   6        6.28        5.04     38.10 o
  14   3   6      654.62      670.07     52.20 o
  15   3   6       15.05        9.45     50.39 o
  16   3   6      840.55      792.07     63.00 o
  17   3   6       15.44      101.21     62.47 o
   0   4   6     2087.73     2002.66     51.94 o
   1   4   6       97.34      161.72     20.71 o
   2   4   6     2918.67     2842.95     84.67 o
   3   4   6       38.57      103.88     20.71 o
   4   4   6       92.52      107.60     21.37 o
   5   4   6      113.34      119.08     22.68 o
   6   4   6     3261.48     3198.09     97.51 o
   7   4   6       36.12       21.60     25.24 o
   8   4   6     1843.93     1801.42     66.22 o
   9   4   6     1502.25     1410.36     47.09 o
  10   4   6        2.19       39.42     32.47 o
  11   4   6     1430.86     1358.38     59.11 o
  12   4   6     1026.69     1005.26     52.06 o
  13   4   6       71.96       58.28     46.24 o
  14   4   6      398.55      311.70     52.04 o
  15   4   6       45.94       42.18     55.80 o
  16   4   6       28.44      -39.62     61.30 o
   1   5   6       16.50       58.24     24.90 o
   2   5   6      385.56      402.32     28.40 o
   3   5   6      210.97      216.38     26.70 o
   4   5   6      850.20      914.97     33.24 o
   5   5   6       25.24       97.02     27.06 o
   6   5   6     1090.55     1164.19     46.30 o
   7   5   6      795.71      818.43     41.28 o
   8   5   6        0.87      -35.40     35.40 o
   9   5   6      480.58      465.35     42.23 o
  10   5   6      332.98      400.58     48.89 o
  11   5   6       47.48       52.38     45.80 o
  12   5   6       61.00       67.48     49.05 o
  13   5   6       69.27       74.80     52.60 o
  14   5   6       74.90       82.31     60.47 o
  15   5   6       12.32       17.29     65.07 o
   0   6   6      287.99      433.33     55.92 o
   1   6   6     1089.79     1082.41     50.50 o
   2   6   6      282.67      293.76     37.15 o
   3   6   6      185.29      263.49     37.11 o
   4   6   6       57.88       37.26     36.36 o
   5   6   6      269.84      267.55     37.14 o
   6   6   6      214.56      238.82     39.91 o
   7   6   6      746.84      757.93     46.05 o
   8   6   6      338.60      317.06     44.83 o
   9   6   6      265.89      171.01     48.56 o
  10   6   6       56.24      102.92     51.23 o
  11   6   6       99.78      171.84     55.37 o
  12   6   6      160.96      189.66     59.94 o
  13   6   6       36.27      112.98     63.56 o
   1   7   6      434.64      470.07     56.64 o
   2   7   6       10.72       27.14     46.16 o
   3   7   6      714.14      697.50     53.60 o
   4   7   6      740.16      804.69     61.88 o
   5   7   6       91.27       62.11     60.52 o
   6   7   6        3.02      -48.68     58.55 o
   7   7   6       90.47       21.46     63.53 o
   8   7   6        0.58       -1.45     58.00 o
   9   7   6      211.24      183.53     62.27 o
  10   7   6       33.71      -50.00     66.34 o
  11   7   6        1.28       13.15     70.35 o
   0   8   6      228.56      236.17    118.09 o
   1   8   6      252.10      252.07     80.55 o
   2   8   6      579.18      536.07     85.25 o
   3   8   6      349.84      340.21     81.73 o
   4   8   6        4.73      -30.56     72.24 o
   5   8   6       97.59       43.98     74.69 o
   6   8   6      124.53      133.42     74.73 o
   7   8   6       18.22       47.88     80.69 o
   8   8   6      175.97       82.62     79.04 o
   1   9   6        3.49       12.36     97.12 o
   2   9   6      231.12      333.90    102.09 o
   1   1   7      825.32      945.85     35.84 o
   2   1   7     2018.07     2035.42     39.55 o
   3   1   7     2026.10     1972.52     40.72 o
   4   1   7     1396.80     1477.77     39.24 o
   5   1   7     5356.65     5421.96    151.62 o
   6   1   7      325.16      378.81     17.61 o
   7   1   7     1547.79     1642.60     44.56 o
   8   1   7       11.93       16.33     19.48 o
   9   1   7      583.87      730.63     29.12 o
  10   1   7        1.38       23.34     24.30 o
  11   1   7      758.46      801.87     33.41 o
  12   1   7      483.06      494.59     32.73 o
  13   1   7      340.88      337.23     33.92 o
  14   1   7       83.05       51.00     34.93 o
  15   1   7      120.59      100.61     39.21 o
  16   1   7      381.93      420.12     49.82 o
  17   1   7       13.42      -48.81     48.81 o
  18   1   7      104.62      117.12     55.19 o
   0   2   7     2687.61     2590.29     49.30 o
   1   2   7      267.76      307.99     13.85 o
   2   2   7     1852.24     1893.52     38.18 o
   3   2   7     2533.72     2405.76     60.56 o
   4   2   7       83.09       89.51     14.15 o
   5   2   7      258.26      282.31     17.13 o
   6   2   7     2241.86     2149.44     55.97 o
   7   2   7      671.89      777.94     25.19 o
   8   2   7      333.09      346.84     21.93 o
   9   2   7      135.64      142.31     22.95 o
  10   2   7       23.87       29.68     24.37 o
  11   2   7      375.24      406.66     30.32 o
  12   2   7      402.86      447.86     32.82 o
  13   2   7      269.18      232.81     36.16 o
  14   2   7      792.98      798.96     44.88 o
  15   2   7       76.60      150.07     43.20 o
  16   2   7       76.69       89.81     47.31 o
  17   2   7      240.19      175.43     55.23 o
  18   2   7       55.81       44.01     64.61 o
   1   3   7      491.57      520.44     28.29 o
   2   3   7     2991.38     2852.18     40.24 o
   3   3   7       68.55      112.78     17.70 o
   4   3   7     7049.72     6629.00    180.57 o
   5   3   7        5.73      -10.98     18.98 o
   6   3   7     2143.86     2226.36     73.95 o
   7   3   7        4.07       30.58     21.15 o
   8   3   7     1128.62     1070.38     35.18 o
   9   3   7      862.15      889.89     37.96 o
  10   3   7     2829.10     2717.34     65.03 o
  11   3   7      122.98      112.24     31.12 o
  12   3   7     1100.78     1155.65     57.14 o
  13   3   7      559.70      574.82     54.12 o
  14   3   7       25.48       31.51     42.74 o
  15   3   7      116.90      150.07     56.07 o
  16   3   7      602.19      675.37     64.72 o
  17   3   7       30.82       96.62     62.75 o
   0   4   7    11035.44    10629.48    286.44 o
   1   4   7      130.52      155.03     21.31 o
   2   4   7     2561.92     2291.05     49.54 o
   3   4   7     4864.34     4781.91     95.62 o
   4   4   7     1051.62     1051.36     36.44 o
   5   4   7     1708.47     1598.10     48.43 o
   6   4   7     5340.76     5149.97    180.59 o
   7   4   7       40.58       74.40     25.86 o
   8   4   7     3443.37     3223.58    114.65 o
   9   4   7       78.35      112.78     31.49 o
  10   4   7       90.88       84.19     33.81 o
  11   4   7      540.77      675.55     46.99 o
  12   4   7     2171.20     1969.43     83.15 o
  13   4   7       59.83       -9.67     46.98 o
  14   4   7     1209.55     1346.78     62.67 o
  15   4   7      135.27       77.79     56.45 o
  16   4   7       30.93       47.32     62.40 o
   1   5   7     1788.59     1606.24     41.94 o
   2   5   7     5777.80     5553.62    128.17 o
   3   5   7      131.70      149.04     29.82 o
   4   5   7     1711.67     1658.97     66.12 o
   5   5   7     2289.06     2233.18     69.27 o
   6   5   7      393.24      426.40     36.89 o
   7   5   7     1471.10     1496.28     66.60 o
   8   5   7       45.67       79.37     36.38 o
   9   5   7      575.24      635.38     48.12 o
  10   5   7     2910.57     2612.75    127.65 o
  11   5   7      607.44      627.86     65.96 o
  12   5   7      553.43      518.64     53.47 o
  13   5   7      702.34      824.02     59.64 o
  14   5   7      110.18      134.71     58.73 o
  15   5   7       34.63       28.74     66.17 o
   0   6   7     3197.07     2866.82     91.32 o
   1   6   7      174.09      160.52     37.95 o
   2   6   7      313.14      337.20     38.53 o
   3   6   7     1357.82     1400.33     51.63 o
   4   6   7      765.39      752.91     44.98 o
   5   6   7      999.25     1100.53     53.01 o
   6   6   7      421.54      460.11     40.19 o
   7   6   7      500.83      499.92     44.42 o
   8   6   7      910.51     1016.71     51.33 o
   9   6   7      818.16      845.67     51.85 o
  10   6   7      100.74       59.39     51.34 o
  11   6   7     1157.61     1138.52     64.87 o
  12   6   7     1088.72     1047.05     93.05 o
  13   6   7        8.81      -64.11     64.11 o
   1   7   7       12.87       47.02     52.89 o
   2   7   7     4169.69     4007.78    113.66 o
   3   7   7      446.20      480.61     49.94 o
   4   7   7     3100.21     3239.66    215.10 o
   5   7   7     1229.11     1249.77    109.82 o
   6   7   7        6.46      -45.46     58.95 o
   7   7   7      282.80      220.38     63.86 o
   8   7   7      461.54      434.15     62.88 o
   9   7   7      171.70      112.87     62.67 o
  10   7   7     1069.45     1181.62    103.19 o
  11   7   7        2.21       89.26     71.42 o
   0   8   7     1370.68     1139.68    147.88 o
   1   8   7       39.16       -5.55     78.71 o
   2   8   7      396.32      319.24     83.75 o
   3   8   7      622.76      647.70     75.21 o
   4   8   7      290.61      283.32     75.61 o
   5   8   7        5.56      -57.79     75.96 o
   6   8   7     1001.84     1031.66     83.25 o
   7   8   7       88.76       86.82     81.84 o
   8   8   7      485.33      428.42     82.54 o
   0   0   8    16654.46    15430.60    746.29 o
   1   0   8     9806.49     9787.00    286.99 o
   2   0   8      133.10      145.95     16.89 o
   3   0   8     6785.86     6535.94    232.67 o
   4   0   8     5422.65     5342.02    218.05 o
   5   0   8     3734.12     3722.71    135.37 o
   6   0   8     1049.94     1205.86     50.39 o
   7   0   8      900.41      900.89     36.43 o
   8   0   8      228.06      234.26     27.70 o
   9   0   8    16875.29    16887.83    576.38 o
  10   0   8       79.78       88.72     33.58 o
  11   0   8     9076.61     8631.80    301.86 o
  12   0   8        0.44      -39.57     39.57 o
  13   0   8      173.21      183.60     45.80 o
  14   0   8     1450.11     1455.78     73.14 o
  15   0   8      904.77     1012.70     66.06 o
  16   0   8        2.88       21.11     60.29 o
  17   0   8      897.56     1055.90     85.75 o
  18   0   8        0.84      -11.01     73.77 o
   1   1   8    11629.90    11583.07    210.96 o
   2   1   8        0.05       14.02     10.34 o
   3   1   8      829.26      794.99     23.75 o
   4   1   8      249.85      294.62     14.20 o
   5   1   8     6088.69     5725.00    159.27 o
   6   1   8      175.02      203.59     16.63 o
   7   1   8    18232.42    18116.56    412.11 o
   8   1   8       58.30       87.06     19.72 o
   9   1   8     5141.74     4805.91    106.97 o
  10   1   8      771.66      863.55     33.67 o
  11   1   8     1448.83     1370.29     44.28 o
  12   1   8      299.11      313.93     31.62 o
  13   1   8     3343.22     3055.20     63.58 o
  14   1   8       19.34       41.13     35.88 o
  15   1   8      520.66      553.48     45.87 o
  16   1   8      507.02      482.77     51.94 o
  17   1   8       69.03        9.81     50.37 o
  18   1   8        0.59      -16.08     55.58 o
   0   2   8     1090.67     1145.59     40.77 o
   1   2   8     1066.88     1109.80     25.38 o
   2   2   8      388.32      405.17     16.08 o
   3   2   8    16821.24    15489.08    306.99 o
   4   2   8        0.00        5.58     13.88 o
   5   2   8     4740.61     4399.80     92.66 o
   6   2   8      293.88      337.54     18.62 o
   7   2   8     1018.14     1109.73     40.43 o
   8   2   8      214.58      247.89     21.53 o
   9   2   8     4645.25     4398.26     95.18 o
  10   2   8       15.66        9.26     24.56 o
  11   2   8     5427.90     5015.41    144.27 o
  12   2   8      320.88      346.56     34.42 o
  13   2   8        2.23       28.62     34.73 o
  14   2   8        2.03      -13.82     38.20 o
  15   2   8     1699.41     1676.85     58.91 o
  16   2   8       50.57       37.75     49.89 o
  17   2   8      781.82      677.18     60.32 o
   1   3   8    13448.94    13293.97    196.11 o
   2   3   8      317.49      374.85     22.21 o
   3   3   8      167.78      162.27     18.87 o
   4   3   8       11.76       58.50     19.06 o
   5   3   8     6274.97     5787.66    152.63 o
   6   3   8       66.20       72.67     19.98 o
   7   3   8     1826.74     1590.09     64.63 o
   8   3   8        0.26       11.34     23.43 o
   9   3   8     1436.36     1374.64     43.17 o
  10   3   8        2.86       56.73     29.92 o
  11   3   8      571.02      588.91     37.69 o
  12   3   8        0.15       57.95     35.76 o
  13   3   8     2957.55     2636.08    100.88 o
  14   3   8      150.82      129.46     43.73 o
  15   3   8       44.46       16.44     51.75 o
  16   3   8       16.43       34.52     57.58 o
  17   3   8       21.93       54.14     69.31 o
   0   4   8       42.66       84.79     30.16 o
   1   4   8       10.07       11.08     20.73 o
   2   4   8        1.88        7.16     20.86 o
   3   4   8     4957.10     4584.08     88.08 o
   4   4   8       13.44       30.81     22.74 o
   5   4   8      857.37      854.16     33.45 o
   6   4   8      346.64      390.75     28.27 o
   7   4   8      667.63      759.79     48.89 o
   8   4   8      479.05      514.06     32.46 o
   9   4   8       13.33       56.99     32.22 o
  10   4   8      966.51      973.57     46.94 o
  11   4   8      711.78      720.79     43.12 o
  12   4   8      109.76      191.72     44.38 o
  13   4   8        0.14       69.57     48.14 o
  14   4   8       80.32      126.20     52.40 o
  15   4   8      397.89      418.77     59.53 o
  16   4   8       12.80       -5.57     67.91 o
   1   5   8     1026.68     1050.34     44.18 o
   2   5   8      263.42      307.74     28.65 o
   3   5   8      656.36      760.29     35.14 o
   4   5   8      549.18      585.99     31.37 o
   5   5   8      999.69     1069.61     36.63 o
   6   5   8      480.47      532.61     33.13 o
   7   5   8        6.76       15.47     31.51 o
   8   5   8        2.30       -4.55     36.84 o
   9   5   8        0.11       13.48     39.35 o
  10   5   8      571.25      561.02     46.75 o
  11   5   8       66.66      135.18     46.46 o
  12   5   8       99.96       92.33     50.17 o
  13   5   8      153.57      231.29     55.03 o
  14   5   8       51.26       16.08     58.94 o
  15   5   8       94.16       52.24     69.55 o
   0   6   8      267.87      295.49     55.93 o
   1   6   8      178.81      149.50     39.34 o
   2   6   8       11.25       31.50     40.41 o
   3   6   8      665.02      700.53     42.83 o
   4   6   8       95.32       93.39     40.66 o
   5   6   8       40.34       27.00     38.73 o
   6   6   8       39.98       77.61     41.03 o
   7   6   8      268.02      192.80     45.30 o
   8   6   8        7.38       36.32     43.72 o
   9   6   8        1.16      -47.58     47.58 o
  10   6   8       10.85      -26.30     49.61 o
  11   6   8       10.76       29.68     55.93 o
  12   6   8       14.49      -41.46     60.52 o
  13   6   8       33.56      -13.31     65.45 o
   1   7   8      109.67      102.04     48.18 o
   2   7   8      125.60      217.82     48.44 o
   3   7   8       11.38       51.10     47.93 o
   4   7   8        8.34       41.23     49.24 o
   5   7   8       42.57       16.81     54.82 o
   6   7   8       70.27       16.71     59.47 o
   7   7   8       96.76      109.11     62.98 o
   8   7   8        9.86        3.92     60.00 o
   9   7   8      386.37      187.42     64.88 o
  10   7   8       17.68       56.45     66.99 o
  11   7   8       10.55      -41.96     72.14 o
   0   8   8        3.47      111.63    115.27 o
   1   8   8      237.11       77.61     81.72 o
   2   8   8      139.15      172.33     73.40 o
   3   8   8      865.35      823.23     77.90 o
   4   8   8        4.22      -12.32     74.67 o
   5   8   8      183.04      196.59     77.58 o
   6   8   8       14.23       35.24     75.33 o
   7   8   8        2.51       51.71     82.48 o
   8   8   8       65.91       34.52     80.97 o
   1   1   9     1791.62     1959.30     35.48 o
   2   1   9     5390.37     5480.11    109.50 o
   3   1   9     4029.46     3974.57     52.85 o
   4   1   9      473.23      498.30     23.13 o
   5   1   9      196.29      202.07     16.16 o
   6   1   9       32.84       36.41     16.42 o
   7   1   9     1416.62     1484.55     39.77 o
   8   1   9      909.75     1037.14     32.37 o
   9   1   9      198.96      286.55     24.31 o
  10   1   9      250.67      242.66     27.78 o
  11   1   9       41.76       32.29     28.39 o
  12   1   9      101.48      117.02     30.64 o
  13   1   9       86.87      115.37     33.06 o
  14   1   9        3.38       40.33     38.38 o
  15   1   9      213.58      227.55     43.58 o
  16   1   9      156.01      182.63     46.82 o
  17   1   9      420.99      407.98     57.08 o
  18   1   9      128.51       57.78     60.09 o
   0   2   9     8648.04     8689.54    146.69 o
   1   2   9     2205.75     2215.34     40.85 o
   2   2   9       76.08       50.29     13.99 o
   3   2   9        3.28       38.09     13.76 o
   4   2   9       54.56       44.21     14.98 o
   5   2   9      615.85      654.68     26.48 o
   6   2   9       28.30       34.52     16.07 o
   7   2   9      113.28      181.79     19.04 o
   8   2   9      945.57      954.57     34.50 o
   9   2   9      496.01      518.83     26.02 o
  10   2   9       16.97       17.30     25.48 o
  11   2   9        5.57       33.24     28.02 o
  12   2   9      252.63      263.43     34.28 o
  13   2   9      325.20      342.82     37.44 o
  14   2   9      841.08      825.07     46.11 o
  15   2   9       34.33       42.24     45.98 o
  16   2   9      400.19      300.16     52.23 o
  17   2   9      128.48      131.33     60.29 o
   1   3   9     3835.61     3578.92     53.68 o
   2   3   9    16165.89    15676.00    404.61 o
   3   3   9        0.54       32.61     18.31 o
   4   3   9     2198.09     2137.53     54.81 o
   5   3   9       21.52       14.86     20.56 o
   6   3   9      160.97      164.10     24.55 o
   7   3   9     2495.60     2406.82     70.94 o
   8   3   9       41.83       52.73     25.45 o
   9   3   9      106.07      105.45     28.42 o
  10   3   9      647.48      709.13     37.25 o
  11   3   9      309.77      283.85     35.65 o
  12   3   9      183.17      199.16     37.38 o
  13   3   9       13.94       45.66     40.02 o
  14   3   9       40.43       76.03     44.54 o
  15   3   9      381.80      329.60     54.72 o
  16   3   9      566.55      540.67     67.10 o
  17   3   9        6.51       -4.28     69.76 o
   0   4   9    13388.39    13441.03    193.41 o
   1   4   9     1709.41     1772.28     63.59 o
   2   4   9     1403.03     1412.54     44.73 o
   3   4   9     1200.10     1232.13     36.50 o
   4   4   9     1647.90     1603.68     49.20 o
   5   4   9     2077.15     2063.39     72.57 o
   6   4   9     1506.49     1536.42     42.81 o
   7   4   9       91.04      102.29     27.96 o
   8   4   9     1416.49     1392.05     44.98 o
   9   4   9     3689.77     3692.17    145.30 o
  10   4   9       59.76       62.82     35.08 o
  11   4   9      502.47      481.57     41.76 o
  12   4   9     1021.93     1132.24     74.19 o
  13   4   9      123.26      117.31     49.51 o
  14   4   9     1009.63     1093.73     62.66 o
  15   4   9      104.53      189.06     63.72 o
  16   4   9       24.38       33.92     68.89 o
   1   5   9     1454.21     1412.01     46.07 o
   2   5   9     2489.29     2373.79     67.45 o
   3   5   9      209.58      200.35     29.30 o
   4   5   9     2668.50     2515.75     65.95 o
   5   5   9       15.39        5.94     28.60 o
   6   5   9      306.06      387.82     32.39 o
   7   5   9     2101.94     2058.01     57.43 o
   8   5   9      463.55      571.39     39.77 o
   9   5   9      841.33      851.92     47.42 o
  10   5   9     2104.94     2031.05     64.68 o
  11   5   9      551.52      551.43     50.64 o
  12   5   9      547.03      538.16     53.81 o
  13   5   9      790.23      774.89     65.34 o
  14   5   9       62.97       69.47     64.19 o
  15   5   9      173.70      114.33     71.20 o
   0   6   9     1972.05     1873.89     86.85 o
   1   6   9      337.51      326.93     41.33 o
   2   6   9      602.70      567.68     43.38 o
   3   6   9      841.50      933.69     49.98 o
   4   6   9      517.24      490.83     41.87 o
   5   6   9     1123.62     1151.06     49.12 o
   6   6   9     2561.84     2546.60    106.45 o
   7   6   9       48.10       73.35     43.04 o
   8   6   9     1565.99     1519.81     91.25 o
   9   6   9      479.69      550.75     51.21 o
  10   6   9       17.00       -2.78     50.88 o
  11   6   9      430.69      417.26     56.19 o
  12   6   9      809.10      926.05     73.00 o
  13   6   9        5.28      -71.48     71.48 o
   1   7   9      395.71      446.12     58.40 o
   2   7   9      898.08     1101.28     57.87 o
   3   7   9      167.84      130.99     49.33 o
   4   7   9     1064.98     1189.73     98.83 o
   5   7   9     1147.97     1236.17     65.80 o
   6   7   9      128.55      161.24     58.26 o
   7   7   9      963.12     1029.13     72.48 o
   8   7   9      571.61      586.32     69.43 o
   9   7   9        5.99       17.41     63.92 o
  10   7   9     1606.78     1545.96    123.79 o
  11   7   9       71.47      128.08     80.14 o
   0   8   9     1186.85     1247.86    138.12 o
   1   8   9       22.75      -46.84     72.49 o
   2   8   9      282.33      221.39     74.29 o
   3   8   9      752.07      797.04     78.30 o
   4   8   9       99.94       79.33     76.04 o
   5   8   9      776.35      676.84     76.01 o
   6   8   9      623.92      648.46     80.02 o
   7   8   9       14.98       28.33     77.84 o
   0   0  10     6478.98     6091.33    117.84 o
   1   0  10      807.12      836.79     60.03 o
   2   0  10     1722.52     1711.66     90.14 o
   3   0  10    29398.63    29015.45    992.00 o
   5   0  10      229.74      204.41     22.17 o
   6   0  10    33710.35    32683.31    936.41 o
   7   0  10     4961.01     5443.56    241.59 o
   8   0  10    13167.86    13362.94    498.24 o
   9   0  10      531.37      531.09     35.05 o
  10   0  10       63.14       61.18     34.70 o
  11   0  10     1205.61     1254.66     90.81 o
  12   0  10      816.26      897.02     67.14 o
  13   0  10      612.92      596.95     52.13 o
  14   0  10     5647.27     5188.25    192.32 o
  15   0  10      331.75      316.85     65.20 o
  16   0  10      238.72      312.37     66.27 o
  17   0  10       27.83       62.41     90.71 o
  18   0  10      595.94      450.37    101.65 o
   1   1  10     7043.04     6707.96    114.98 o
   2   1  10     8837.73     8337.62    185.67 o
   3   1  10      247.09      280.00     21.82 o
   4   1  10    13328.87    12499.19    204.70 o
   5   1  10     7443.67     7432.22    102.76 o
   6   1  10     2337.40     2217.90     67.07 o
   7   1  10     1546.92     1666.12     39.71 o
   8   1  10    11097.08    11151.10    261.25 o
   9   1  10      369.79      404.11     26.57 o
  10   1  10     3303.06     3231.51     82.55 o
  11   1  10      189.49      239.90     31.00 o
  12   1  10      934.50      969.70     39.45 o
  13   1  10     1081.33     1190.78     45.50 o
  14   1  10       18.47       80.30     38.87 o
  15   1  10       17.44       -5.77     42.20 o
  16   1  10     2146.66     1971.43     87.65 o
  17   1  10       62.67       38.58     55.84 o
   0   2  10    21798.66    21061.78    301.66 o
   1   2  10     2831.44     2582.79     32.66 o
   2   2  10      722.09      696.27     27.79 o
   3   2  10     7185.10     7049.68    131.54 o
   4   2  10      604.13      528.12     20.76 o
   5   2  10     1510.88     1616.51     45.29 o
   6   2  10     6590.91     5842.90    152.88 o
   7   2  10        0.10        9.29     18.03 o
   8   2  10     3653.55     3524.78     85.34 o
   9   2  10       10.53        7.25     22.71 o
  10   2  10       53.33       11.26     25.63 o
  11   2  10     1938.04     1912.36     52.76 o
  12   2  10      394.44      424.93     36.78 o
  13   2  10       44.83       57.42     36.92 o
  14   2  10      990.92     1012.61     51.85 o
  15   2  10      135.13      160.65     47.33 o
  16   2  10       58.45       69.92     55.33 o
  17   2  10       39.95       30.68     61.57 o
   1   3  10      264.84      272.93     18.23 o
   2   3  10     9120.83     8748.45    162.24 o
   3   3  10      168.12      160.63     20.34 o
   4   3  10     1946.97     1719.71     44.55 o
   5   3  10      851.70      914.19     30.95 o
   6   3  10      874.09      843.04     34.96 o
   7   3  10        3.60       16.84     24.08 o
   8   3  10      719.91      753.77     41.78 o
   9   3  10       96.31       73.34     28.19 o
  10   3  10     2554.68     2329.54     94.12 o
  11   3  10      169.70      185.73     34.87 o
  12   3  10      116.43      153.99     37.59 o
  13   3  10      749.10      723.34     46.89 o
  14   3  10      377.68      430.86     50.58 o
  15   3  10       74.14       74.00     52.95 o
  16   3  10      599.99      639.87     69.16 o
   0   4  10     8404.05     8091.21    163.67 o
   1   4  10      340.78      368.96     24.27 o
   2   4  10     1937.54     1865.67     47.38 o
   3   4  10      756.98      780.67     35.13 o
   4   4  10       98.47      123.47     25.24 o
   5   4  10      326.54      347.13     28.61 o
   6   4  10      608.06      619.78     32.34 o
   7   4  10      417.06      399.67     31.30 o
   8   4  10     1076.67     1081.40     39.19 o
   9   4  10      215.97      258.95     33.55 o
  10   4  10        0.58      -27.70     35.16 o
  11   4  10      255.36      266.06     39.77 o
  12   4  10      950.06      905.90     53.13 o
  13   4  10      151.79      106.96     54.61 o
  14   4  10      180.94      133.81     60.22 o
  15   4  10       22.93       19.17     64.41 o
  16   4  10       39.48       67.34     71.07 o
   1   5  10        3.35       62.06     32.14 o
   2   5  10       18.94       47.11     29.97 o
   3   5  10       21.74      -16.62     30.52 o
   4   5  10      166.49      228.52     31.07 o
   5   5  10        4.44      -17.65     29.29 o
   6   5  10        1.16        1.64     30.98 o
   7   5  10      104.73      141.63     33.53 o
   8   5  10        9.61       38.95     34.91 o
   9   5  10       14.59       24.42     39.66 o
  10   5  10      377.29      419.78     46.23 o
  11   5  10      211.84      193.50     48.14 o
  12   5  10       63.14       60.27     55.85 o
  13   5  10       53.41       75.51     60.20 o
  14   5  10       48.67       12.48     65.47 o
   0   6  10       91.96       94.94     57.77 o
   1   6  10      110.64       46.00     39.51 o
   2   6  10      189.65      168.97     40.37 o
   3   6  10        0.17       41.98     39.54 o
   4   6  10       80.13       92.06     39.47 o
   5   6  10      230.69      226.35     44.00 o
   6   6  10       38.83       72.93     41.99 o
   7   6  10       62.20      -43.71     43.71 o
   8   6  10      103.57      101.25     46.30 o
   9   6  10       87.95       75.89     52.01 o
  10   6  10       59.98       92.04     61.01 o
  11   6  10        0.59      105.34     59.73 o
  12   6  10       53.55       78.07     66.89 o
  13   6  10        0.49      -62.21     72.74 o
   1   7  10       59.31       73.29     51.93 o
   2   7  10      192.61      148.62     57.29 o
   3   7  10      159.60       64.51     50.11 o
   4   7  10       83.89      131.28     52.13 o
   5   7  10        5.15       66.86     53.59 o
   6   7  10      204.70      183.66     56.27 o
   7   7  10       23.15       65.60     60.38 o
   8   7  10        0.07       16.27     66.23 o
   9   7  10        3.09       44.15     71.09 o
  10   7  10       26.30      121.86     75.87 o
   0   8  10     1186.90     1174.89    212.81 o
   1   8  10       20.26      -18.36     74.13 o
   2   8  10      138.72      136.35     75.80 o
   3   8  10        9.31      146.76     75.58 o
   4   8  10      202.90      236.01     78.75 o
   5   8  10       25.90        0.33     69.38 o
   6   8  10      403.54      445.04     78.85 o
   7   8  10        0.48       62.93     88.64 o
   1   1  11      252.02      236.10     14.02 o
   2   1  11      102.91      107.68     13.44 o
   3   1  11     1150.84     1312.29     34.71 o
   4   1  11      520.06      629.53     21.33 o
   5   1  11      791.43      934.38     27.88 o
   6   1  11       63.44       85.86     18.27 o
   7   1  11     1489.69     1533.72     55.16 o
   8   1  11       36.11       63.98     21.24 o
   9   1  11       28.99       -5.51     23.58 o
  10   1  11      405.48      471.89     29.86 o
  11   1  11      238.25      245.41     31.92 o
  12   1  11        2.20      -32.92     32.92 o
  13   1  11       20.76       31.19     36.03 o
  14   1  11       17.74      -39.51     39.51 o
  15   1  11      136.74      181.56     46.87 o
  16   1  11       18.70       94.05     55.73 o
  17   1  11        5.02        7.49     61.04 o
   0   2  11      577.85      608.61     34.87 o
   1   2  11      131.22      183.85     15.28 o
   2   2  11      721.34      701.27     22.81 o
   3   2  11     1162.21     1025.86     26.85 o
   4   2  11      586.77      539.31     25.23 o
   5   2  11     8726.96     8315.20    177.19 o
   6   2  11       63.60       79.10     19.46 o
   7   2  11      476.13      512.52     30.14 o
   8   2  11      185.73      227.63     22.61 o
   9   2  11     1724.39     1707.04     54.58 o
  10   2  11       14.95       38.03     25.61 o
  11   2  11        3.22       67.00     31.04 o
  12   2  11      299.06      282.10     35.07 o
  13   2  11      289.37      258.72     41.60 o
  14   2  11      140.12      150.16     47.33 o
  15   2  11      338.28      379.26     53.78 o
  16   2  11        4.06      -52.64     56.43 o
  17   2  11      416.21      337.97     75.43 o
   1   3  11     7447.24     6838.15    107.86 o
   2   3  11     2166.68     2199.52     50.05 o
   3   3  11     1229.03     1252.15     35.70 o
   4   3  11     2128.79     1911.52     40.20 o
   5   3  11     2462.15     2087.34     64.64 o
   6   3  11      160.25      196.41     25.25 o
   7   3  11     4979.79     4767.48    164.99 o
   8   3  11     1353.68     1271.83     41.46 o
   9   3  11        2.03       -8.53     28.57 o
  10   3  11        0.55       19.22     30.67 o
  11   3  11      206.77      159.69     35.84 o
  12   3  11      151.82      163.89     38.61 o
  13   3  11     1351.50     1500.91     60.23 o
  14   3  11       81.64       47.85     49.36 o
  15   3  11      715.90      662.82     59.44 o
  16   3  11      130.10      172.05     66.45 o
   0   4  11      984.00     1029.90     52.35 o
   1   4  11     2363.27     2243.34     49.89 o
   2   4  11      567.57      621.44     28.48 o
   3   4  11     6381.14     5994.05    155.75 o
   4   4  11      132.90      141.90     26.02 o
   5   4  11     2686.26     2631.18     80.11 o
   6   4  11     1375.56     1324.07     46.86 o
   7   4  11      372.11      424.31     32.46 o
   8   4  11        2.54       11.50     30.41 o
   9   4  11     2646.54     2526.15     83.46 o
  10   4  11       63.46       53.21     34.98 o
  11   4  11     1766.17     1757.91     69.98 o
  12   4  11       53.29      111.31     46.15 o
  13   4  11      125.37      129.09     55.29 o
  14   4  11      445.95      513.59     63.21 o
  15   4  11      879.92      816.78     83.16 o
   1   5  11     2050.71     1864.69     54.85 o
   2   5  11        2.35       -6.68     30.81 o
   3   5  11      518.00      545.50     36.07 o
   4   5  11       33.20       38.92     31.86 o
   5   5  11     2052.85     1889.41     52.13 o
   6   5  11        5.90      -31.55     31.55 o
   7   5  11     3410.57     3092.68    116.23 o
   8   5  11        1.89        4.35     35.27 o
   9   5  11      245.47      268.55     41.99 o
  10   5  11       51.74       40.88     47.76 o
  11   5  11       53.30       52.71     52.11 o
  12   5  11      276.93      286.92     57.27 o
  13   5  11     1135.87     1134.13     69.26 o
  14   5  11        4.88       13.02     65.66 o
   0   6  11       94.64      136.10     58.84 o
   1   6  11      785.54      799.55     47.59 o
   2   6  11        1.96       -2.42     40.64 o
   3   6  11     3072.23     2922.70     96.16 o
   4   6  11       74.22       96.09     44.39 o
   5   6  11     1173.31     1355.13     54.01 o
   6   6  11       88.00      123.40     43.16 o
   7   6  11      131.00      168.49     45.77 o
   8   6  11        8.13       13.18     47.05 o
   9   6  11     1517.54     1474.17     93.37 o
  10   6  11        0.09       -9.17     61.88 o
  11   6  11     1026.38     1046.16     92.65 o
  12   6  11       29.98        7.39     64.61 o
   1   7  11     3352.63     2998.45    126.54 o
   2   7  11      201.37      152.06     58.01 o
   3   7  11       88.99       66.47     51.64 o
   4   7  11      525.15      653.17     58.13 o
   5   7  11     1940.95     1936.63     75.91 o
   6   7  11      172.65       61.31     57.11 o
   7   7  11     1936.09     2100.87     91.99 o
   8   7  11       11.48      -18.51     69.29 o
   9   7  11      302.65      248.25     80.15 o
  10   7  11      121.31      149.72     76.71 o
   0   8  11        1.73      -34.53     98.80 o
   1   8  11      339.05      340.58     71.65 o
   2   8  11        1.34      -12.31     75.45 o
   3   8  11     1384.22     1343.86    174.42 o
   4   8  11       26.62       14.77     67.93 o
   5   8  11      388.96      461.99     80.12 o
   6   8  11      194.32      113.90     87.23 o
   7   8  11       45.27      100.71     90.29 o
   0   0  12      941.40      903.53     60.19 o
   1   0  12     2798.86     2725.50     79.66 o
   2   0  12       37.81       91.61     21.31 o
   3   0  12    14456.98    13407.85    680.39 o
   4   0  12     2767.44     2985.12    103.30 o
   5   0  12     9377.94     9119.59    251.37 o
   6   0  12     7379.45     7333.22    295.35 o
   7   0  12     5750.55     5639.44    125.90 o
   8   0  12     4193.81     4247.93    149.38 o
   9   0  12     5274.09     5622.21    156.03 o
  10   0  12     3186.15     3173.57    121.08 o
  11   0  12      875.40      895.72     64.22 o
  12   0  12       44.08       22.12     45.75 o
  13   0  12     1677.48     1565.54     70.16 o
  14   0  12      396.84      467.34     67.40 o
  15   0  12     1844.80     1640.15     89.47 o
  16   0  12      226.65      230.00     77.57 o
  17   0  12     1706.27     1545.91    133.86 o
   1   1  12     5473.38     5066.57     95.65 o
   2   1  12     1431.50     1234.75     25.36 o
   3   1  12     1168.18     1150.17     36.80 o
   4   1  12     2660.19     2425.91     56.71 o
   5   1  12     5032.53     4654.11     95.75 o
   6   1  12     7934.05     7647.60    159.31 o
   7   1  12     7349.04     7052.51    143.47 o
   8   1  12     3922.35     3912.75     80.32 o
   9   1  12      223.21      260.62     25.51 o
  10   1  12     2414.59     2467.00     63.88 o
  11   1  12        9.84       -3.29     32.48 o
  12   1  12       22.87       24.34     34.05 o
  13   1  12     1007.39     1053.98     45.82 o
  14   1  12      125.09      153.97     44.22 o
  15   1  12     1719.06     1669.31     69.60 o
  16   1  12      653.86      653.47     60.74 o
  17   1  12       16.53       57.30     66.85 o
   0   2  12    12125.42    11093.78    235.42 o
   1   2  12     4902.13     4764.88     81.18 o
   2   2  12      514.89      510.38     21.90 o
   3   2  12     2487.38     2099.20     35.14 o
   4   2  12       82.54       84.59     16.46 o
   5   2  12      394.59      374.89     22.85 o
   6   2  12     5783.02     5090.08    115.21 o
   7   2  12       22.99       18.20     19.88 o
   8   2  12     3592.86     3452.29     67.81 o
   9   2  12      734.50      755.19     29.67 o
  10   2  12      944.32      999.67     39.47 o
  11   2  12      143.12      134.92     32.02 o
  12   2  12      803.42      827.15     46.49 o
  13   2  12       15.59      -26.57     42.69 o
  14   2  12      741.79      743.72     53.76 o
  15   2  12      161.10      105.49     53.07 o
  16   2  12       76.72       91.98     62.67 o
  17   2  12      262.61      280.81     71.13 o
   1   3  12     6732.44     6551.60    141.72 o
   2   3  12     2022.40     2086.50     56.75 o
   3   3  12      464.22      529.94     27.17 o
   4   3  12     3354.22     3199.03     79.88 o
   5   3  12      510.84      478.11     27.96 o
   6   3  12     1287.79     1268.18     42.65 o
   7   3  12     2657.57     2491.52    100.43 o
   8   3  12     1611.46     1503.10     55.71 o
   9   3  12      369.69      394.49     32.44 o
  10   3  12     1180.99     1251.05     43.39 o
  11   3  12      382.12      417.81     41.25 o
  12   3  12       98.75       26.95     41.87 o
  13   3  12      374.72      419.24     49.11 o
  14   3  12       23.68      -32.60     50.09 o
  15   3  12       31.59       57.97     55.49 o
  16   3  12      236.23      296.76     74.93 o
   0   4  12       99.46      140.56     34.09 o
   1   4  12      274.45      310.93     25.67 o
   2   4  12        5.59       42.23     24.06 o
   3   4  12      518.95      539.51     29.64 o
   4   4  12      440.81      457.68     31.37 o
   5   4  12      576.90      589.96     32.65 o
   6   4  12      174.07      196.97     30.34 o
   7   4  12      197.76      164.80     31.26 o
   8   4  12      627.53      665.69     37.03 o
   9   4  12     1355.69     1361.65     47.47 o
  10   4  12       44.44       66.38     38.46 o
  11   4  12     1178.77     1220.48     55.36 o
  12   4  12      204.47      192.96     47.82 o
  13   4  12      197.67      151.65     57.77 o
  14   4  12      116.66      159.29     61.74 o
  15   4  12      232.73      275.25     69.38 o
   1   5  12      230.75      247.59     35.52 o
   2   5  12       73.84      146.54     32.46 o
   3   5  12      626.86      668.89     38.26 o
   4   5  12      393.92      447.13     35.99 o
   5   5  12        4.77       21.25     35.00 o
   6   5  12       47.00        9.63     32.90 o
   7   5  12      129.94      142.04     35.45 o
   8   5  12      200.56      203.06     39.78 o
   9   5  12      126.28       91.56     46.09 o
  10   5  12        6.17       32.58     47.33 o
  11   5  12      219.06      214.08     54.53 o
  12   5  12       68.25       72.21     57.64 o
  13   5  12      197.61      166.95     63.42 o
  14   5  12        0.87      -67.31     67.31 o
   0   6  12        1.15       60.53     59.00 o
   1   6  12      383.90      342.23     43.84 o
   2   6  12       59.39       67.61     42.20 o
   3   6  12        3.99       70.59     41.53 o
   4   6  12       65.51       81.49     42.78 o
   5   6  12        2.65       32.99     42.16 o
   6   6  12      205.48      293.04     48.38 o
   7   6  12      527.07      542.19     53.10 o
   8   6  12       36.21       24.62     52.15 o
   9   6  12       30.74       45.03     55.28 o
  10   6  12       50.01       -4.47     62.76 o
  11   6  12        0.58       96.82     67.41 o
  12   6  12       11.67      -14.46     72.70 o
   1   7  12       39.74       33.86     50.64 o
   2   7  12        1.37       61.79     54.42 o
   3   7  12       20.24      -28.72     58.74 o
   4   7  12        0.21       43.42     54.21 o
   5   7  12       34.78       56.66     55.71 o
   6   7  12       34.83      -62.10     62.10 o
   7   7  12      127.60       95.79     71.37 o
   8   7  12       26.42        9.08     66.09 o
   9   7  12        0.16      -40.21     79.43 o
  10   7  12        9.92       77.68     83.65 o
   0   8  12      215.53      284.32    103.85 o
   1   8  12       54.38       73.22     72.72 o
   2   8  12       55.10      100.82     72.89 o
   3   8  12      306.99      418.87     88.38 o
   4   8  12        2.06       53.75     77.40 o
   5   8  12      140.39      268.38     80.60 o
   6   8  12       93.70       81.50     83.19 o
   1   1  13      468.60      539.30     30.06 o
   2   1  13      285.23      268.11     16.96 o
   3   1  13     1575.66     1587.55     42.80 o
   4   1  13     1103.85     1022.73     30.77 o
   5   1  13     3417.40     3507.49     76.37 o
   6   1  13     3376.58     3355.31     77.89 o
   7   1  13      510.81      617.89     28.43 o
   8   1  13      423.53      518.62     30.53 o
   9   1  13      136.28      139.50     27.22 o
  10   1  13     1024.56     1037.84     39.29 o
  11   1  13      252.30      268.55     34.11 o
  12   1  13       75.35       66.47     34.87 o
  13   1  13      202.87      229.39     42.53 o
  14   1  13        3.53       30.32     47.48 o
  15   1  13      323.37      317.87     54.96 o
  16   1  13      355.51      385.22     64.27 o
  17   1  13        0.25        9.53     67.72 o
   0   2  13     6546.98     6330.34    173.00 o
   1   2  13       75.24      118.21     16.77 o
   2   2  13     2277.62     2169.83     45.34 o
   3   2  13      723.64      819.71     26.53 o
   4   2  13     1048.49     1156.39     39.50 o
   5   2  13      124.17      145.66     22.17 o
   6   2  13     2243.97     2015.39     40.68 o
   7   2  13     1048.77     1028.36     33.79 o
   8   2  13     1286.46     1296.30     37.09 o
   9   2  13       21.95       50.83     25.19 o
  10   2  13      485.41      592.96     37.23 o
  11   2  13       20.31       22.57     35.20 o
  12   2  13       43.12       87.84     40.23 o
  13   2  13      157.19      164.69     45.16 o
  14   2  13      349.91      443.13     56.24 o
  15   2  13       30.47      -25.08     57.86 o
  16   2  13        7.38       54.31     64.01 o
   1   3  13       50.30       82.05     19.21 o
   2   3  13     2029.93     1908.03     54.81 o
   3   3  13        0.15      -19.51     19.51 o
   4   3  13      532.13      503.99     27.31 o
   5   3  13      774.62      744.55     31.76 o
   6   3  13     1254.82     1224.53     42.01 o
   7   3  13        3.80       -6.38     27.49 o
   8   3  13     1564.99     1539.77     89.52 o
   9   3  13      226.99      221.64     34.55 o
  10   3  13     1933.63     1932.28     71.21 o
  11   3  13      170.77      158.51     38.72 o
  12   3  13      310.16      315.35     45.27 o
  13   3  13       40.78       96.49     47.04 o
  14   3  13       15.31      -51.62     51.62 o
  15   3  13        0.34      -61.31     61.31 o
  16   3  13      557.63      552.16     80.08 o
   0   4  13    11000.84    10326.11    322.93 o
   1   4  13       11.50       36.03     24.29 o
   2   4  13      553.99      578.30     32.04 o
   3   4  13        2.53        6.58     25.81 o
   4   4  13      162.25      167.94     28.50 o
   5   4  13       95.76       77.34     28.81 o
   6   4  13     2214.89     2060.77     80.83 o
   7   4  13       21.74       26.55     33.42 o
   8   4  13     3734.91     3728.06    140.96 o
   9   4  13       11.27      -22.37     36.06 o
  10   4  13      140.19      161.62     39.93 o
  11   4  13      104.72      119.07     42.68 o
  12   4  13     1587.79     1573.44     63.21 o
  13   4  13       20.38       92.48     56.77 o
  14   4  13      879.73     1009.03     70.73 o
  15   4  13        0.68      -68.79     68.79 o
   1   5  13      427.42      458.54     38.78 o
   2   5  13     2272.27     2236.60     58.87 o
   3   5  13        0.26       19.22     33.81 o
   4   5  13     2642.89     2396.36     93.41 o
   5   5  13       13.89       26.21     36.33 o
   6   5  13      973.27      946.43     61.70 o
   7   5  13      507.21      445.26     43.37 o
   8   5  13     1609.32     1563.85     55.11 o
   9   5  13      113.11       47.59     43.52 o
  10   5  13     3312.02     3132.50     88.16 o
  11   5  13       55.58       62.95     55.18 o
  12   5  13      655.90      745.31     63.26 o
  13   5  13       23.21       59.65     64.12 o
  14   5  13       72.82      -12.30     69.33 o
   0   6  13     2326.64     2180.70    130.42 o
   1   6  13       13.32       33.97     43.03 o
   2   6  13      978.30      927.94     50.86 o
   3   6  13       49.97       51.20     42.80 o
   4   6  13       71.98       88.68     43.88 o
   5   6  13      204.86      249.37     52.66 o
   6   6  13     2526.11     2365.17    119.18 o
   7   6  13       37.14       51.14     51.16 o
   8   6  13     1925.71     1855.48     74.40 o
   9   6  13      415.25      343.76     58.09 o
  10   6  13       36.05       13.20     64.66 o
  11   6  13       15.10       -0.64     68.47 o
  12   6  13      481.52      484.60     77.35 o
   1   7  13        7.64      -16.90     51.11 o
   2   7  13     2393.89     2349.83     81.60 o
   3   7  13      207.17      198.75     61.39 o
   4   7  13     2814.43     2827.34     93.90 o
   5   7  13        6.97       30.73     62.84 o
   6   7  13       19.09        2.96     64.56 o
   7   7  13       39.52       -0.94     67.71 o
   8   7  13      687.86      779.59    105.97 o
   9   7  13        2.96      -75.13     75.13 o
   0   8  13      530.73      610.79    118.53 o
   1   8  13        8.68       63.24     73.20 o
   2   8  13      358.84      252.09     84.31 o
   3   8  13       20.06      135.44     82.69 o
   4   8  13      210.84      154.11     78.61 o
   5   8  13        5.34       19.09     80.88 o
   0   0  14     1687.63     1617.42     86.06 o
   1   0  14      987.01      845.20     38.71 o
   2   0  14      520.02      461.79     29.85 o
   3   0  14     3923.94     3510.49    201.63 o
   4   0  14     3142.90     3010.55    100.71 o
   5   0  14     6669.07     6433.84    131.94 o
   6   0  14     5232.65     4992.57    176.17 o
   7   0  14      187.32      208.84     31.28 o
   8   0  14     2430.09     2549.88     66.53 o
   9   0  14     3161.38     3208.02    117.78 o
  10   0  14        1.02      -32.46     42.11 o
  11   0  14     2576.83     2457.90     80.21 o
  12   0  14     1291.38     1424.37     72.74 o
  13   0  14      127.16      170.86     60.47 o
  14   0  14      130.27      165.73     66.71 o
  15   0  14     1447.02     1467.88     89.47 o
  16   0  14       35.11       77.28     79.53 o
  17   0  14      533.60      508.09    122.48 o
   1   1  14     4028.41     3669.51     81.57 o
   2   1  14      607.05      599.86     21.90 o
   3   1  14      335.03      330.57     19.07 o
   4   1  14      131.75      119.45     19.11 o
   5   1  14     4550.91     4327.88     65.29 o
   6   1  14      137.80      149.63     22.02 o
   7   1  14     7113.06     6708.51    141.00 o
   8   1  14        4.02       40.43     26.98 o
   9   1  14      221.23      277.43     28.87 o
  10   1  14     2449.70     2529.81     50.74 o
  11   1  14      410.69      482.24     37.95 o
  12   1  14      217.43      175.91     40.00 o
  13   1  14     3299.75     2950.72     68.78 o
  14   1  14      236.53      242.02     50.38 o
  15   1  14      714.82      724.28     63.14 o
  16   1  14       93.16       39.37     63.68 o
  17   1  14      205.28      130.41     69.83 o
   0   2  14     2803.82     2622.92     61.75 o
   1   2  14     3943.36     3776.63     65.51 o
   2   2  14     1044.57     1021.90     33.28 o
   3   2  14    15572.66    14634.89    333.83 o
   4   2  14      359.01      399.68     23.35 o
   5   2  14     3770.23     3624.73     90.58 o
   6   2  14      468.29      522.89     26.33 o
   7   2  14      366.14      372.12     24.14 o
   8   2  14     1149.89     1116.93     36.74 o
   9   2  14     1397.49     1464.10     43.41 o
  10   2  14      555.77      591.59     37.93 o
  11   2  14     2195.89     2094.04     57.25 o
  12   2  14      698.91      655.96     50.84 o
  13   2  14      115.39       80.40     49.04 o
  14   2  14       82.64      127.42     54.54 o
  15   2  14     1146.88     1156.87     69.51 o
  16   2  14        0.25      -23.80     65.43 o
   1   3  14     6488.58     6148.10    130.77 o
   2   3  14      540.45      559.52     24.91 o
   3   3  14      279.26      309.91     22.92 o
   4   3  14     3447.26     3231.22     77.02 o
   5   3  14     1900.16     1685.37     44.01 o
   6   3  14      105.27       96.68     27.44 o
   7   3  14      823.76      846.05     53.82 o
   8   3  14      100.61       89.48     35.02 o
   9   3  14     1051.23     1146.55     46.77 o
  10   3  14      171.68      229.63     36.99 o
  11   3  14      147.98      145.11     39.97 o
  12   3  14       44.27        0.12     44.53 o
  13   3  14     2141.49     1918.45     74.99 o
  14   3  14      446.88      403.21     60.35 o
  15   3  14      116.27        6.23     63.57 o
  16   3  14       73.12       77.31     69.75 o
   0   4  14      102.94      102.95     36.49 o
   1   4  14      326.31      371.61     30.48 o
   2   4  14     1441.25     1417.19     52.39 o
   3   4  14     1414.85     1328.17     42.73 o
   4   4  14      106.17      135.45     28.98 o
   5   4  14       48.33       51.92     30.83 o
   6   4  14      135.89      148.23     35.02 o
   7   4  14        2.13      -13.43     35.05 o
   8   4  14        1.61      -17.90     36.42 o
   9   4  14       72.28      109.90     37.80 o
  10   4  14      187.93      224.54     41.30 o
  11   4  14      727.52      834.40     49.99 o
  12   4  14      171.80      121.73     49.02 o
  13   4  14       13.58       15.23     52.47 o
  14   4  14       57.82       86.99     70.69 o
  15   4  14       68.44       81.56     77.62 o
   1   5  14      264.46      293.26     38.10 o
   2   5  14       64.23       17.08     36.18 o
   3   5  14      237.84      202.56     35.34 o
   4   5  14      201.46      228.46     36.10 o
   5   5  14      204.51      225.87     40.41 o
   6   5  14      404.15      371.73     45.87 o
   7   5  14       65.86       49.40     41.50 o
   8   5  14      111.10      155.13     44.01 o
   9   5  14        0.38       19.32     44.37 o
  10   5  14        0.25        6.52     51.01 o
  11   5  14       62.73       95.17     56.52 o
  12   5  14       18.49      -49.72     60.70 o
  13   5  14       29.27       68.16     66.17 o
   0   6  14        1.78      117.96     71.60 o
   1   6  14      437.77      424.35     47.18 o
   2   6  14      329.42      350.60     46.21 o
   3   6  14      381.57      408.99     50.32 o
   4   6  14        0.19       26.00     48.60 o
   5   6  14      328.58      371.95     57.81 o
   6   6  14      162.41      110.56     55.60 o
   7   6  14       64.87       25.84     55.77 o
   8   6  14      144.25      126.05     55.37 o
   9   6  14       30.41       -1.83     57.53 o
  10   6  14        1.43      -23.11     61.80 o
  11   6  14       36.76      110.52     70.19 o
   1   7  14        0.31      -17.81     52.44 o
   2   7  14        3.72       26.77     57.77 o
   3   7  14        1.53       54.79     63.65 o
   4   7  14       66.44       57.11     71.95 o
   5   7  14        3.89       85.75     64.77 o
   6   7  14       86.88      141.13     67.23 o
   7   7  14      120.13      170.28     69.74 o
   8   7  14        7.99        4.61     70.65 o
   9   7  14        0.16      157.80     77.91 o
   0   8  14        0.38     -192.11    192.11 o
   1   8  14      255.15      201.74     82.53 o
   2   8  14       69.08       79.29     83.69 o
   3   8  14      268.71      305.03     74.80 o
   4   8  14        2.28       39.62     75.04 o
   5   8  14       69.13      104.48     83.39 o
   1   1  15     2491.86     2488.43     35.91 o
   2   1  15      141.23      189.05     19.46 o
   3   1  15     2114.05     2147.39     45.57 o
   4   1  15      543.47      647.78     24.14 o
   5   1  15     1435.09     1323.70     37.37 o
   6   1  15        0.82       25.16     21.86 o
   7   1  15      764.67      801.36     31.83 o
   8   1  15      185.24      189.95     27.88 o
   9   1  15      117.95      132.23     31.02 o
  10   1  15       37.24       37.99     32.64 o
  11   1  15       38.15       61.60     35.10 o
  12   1  15      352.63      433.09     51.71 o
  13   1  15       87.55       88.52     46.75 o
  14   1  15      125.16      129.38     54.85 o
  15   1  15       81.25       32.53     59.25 o
  16   1  15      117.53       89.80     65.75 o
   0   2  15      871.64      912.25     47.69 o
   1   2  15      508.68      514.93     22.01 o
   2   2  15       78.79      101.72     19.42 o
   3   2  15     2628.99     2641.57     61.37 o
   4   2  15      161.08      166.30     21.80 o
   5   2  15      282.07      315.69     24.39 o
   6   2  15      483.28      533.01     35.39 o
   7   2  15      135.80      132.86     27.24 o
   8   2  15      313.92      328.23     29.04 o
   9   2  15       36.02       58.73     31.86 o
  10   2  15       96.32       63.85     34.50 o
  11   2  15      346.62      385.04     43.00 o
  12   2  15       28.09      126.28     43.81 o
  13   2  15      391.96      382.69     52.96 o
  14   2  15      346.56      431.53     57.85 o
  15   2  15      156.79      162.74     61.88 o
  16   2  15        3.01      -49.88     67.25 o
   1   3  15     6060.84     5852.89    114.20 o
   2   3  15     3065.44     3016.05     66.29 o
   3   3  15       15.59       11.12     21.88 o
   4   3  15      780.72      794.21     33.51 o
   5   3  15     1167.13     1164.35     42.42 o
   6   3  15      299.17      341.98     33.71 o
   7   3  15      217.12      216.53     34.29 o
   8   3  15     1568.23     1472.39     55.00 o
   9   3  15      113.68      145.41     35.37 o
  10   3  15      102.93       99.31     37.59 o
  11   3  15        1.26       25.72     39.92 o
  12   3  15       52.72       52.68     47.36 o
  13   3  15      671.90      726.40     58.87 o
  14   3  15        1.03      -58.76     58.76 o
  15   3  15      311.70      271.59     66.94 o
   0   4  15     1774.66     1686.40     61.02 o
   1   4  15     1996.81     1949.63     56.82 o
   2   4  15      132.72      161.69     29.90 o
   3   4  15     4338.82     4182.77    150.77 o
   4   4  15      111.77      121.34     32.54 o
   5   4  15       84.70       77.11     33.86 o
   6   4  15      469.78      433.31     38.67 o
   7   4  15      331.40      327.47     38.98 o
   8   4  15      387.37      390.20     41.00 o
   9   4  15     1642.62     1679.09     57.80 o
  10   4  15        3.62       38.65     41.48 o
  11   4  15     1916.67     1767.34     72.32 o
  12   4  15        1.98      -14.30     50.20 o
  13   4  15       33.54       54.87     59.82 o
  14   4  15      307.43      298.49     74.26 o
   1   5  15     2644.68     2524.47     71.33 o
   2   5  15     1055.02     1063.24     47.52 o
   3   5  15       13.53       43.39     38.36 o
   4   5  15       21.44       23.71     39.02 o
   5   5  15      799.02      803.34     48.69 o
   6   5  15      351.99      291.05     46.46 o
   7   5  15     1260.47     1417.58     63.96 o
   8   5  15       30.82       44.54     45.02 o
   9   5  15     1227.25     1232.93     58.57 o
  10   5  15      625.26      640.34     57.42 o
  11   5  15      357.68      415.79     57.93 o
  12   5  15      104.83      105.93     63.34 o
  13   5  15      817.35      684.67     78.33 o
   0   6  15     4194.25     3902.18    119.71 o
   1   6  15      218.11      185.85     46.38 o
   2   6  15      236.36      310.90     51.11 o
   3   6  15     2183.50     2053.65     95.43 o
   4   6  15      100.12       76.52     50.53 o
   5   6  15     1073.72      992.07     62.27 o
   6   6  15      336.49      375.80     53.67 o
   7   6  15        0.21        2.15     55.20 o
   8   6  15      664.43      788.71     70.88 o
   9   6  15      830.06      811.54     65.76 o
  10   6  15       63.98       21.90     63.82 o
  11   6  15      984.93      963.48     79.15 o
   1   7  15      981.44     1059.12     78.32 o
   2   7  15      546.37      482.95     63.92 o
   3   7  15      114.65       92.57     66.37 o
   4   7  15      185.01      182.46     75.31 o
   5   7  15     1119.45     1313.87     75.59 o
   6   7  15      112.60      203.17     70.27 o
   7   7  15      979.62     1113.96     78.72 o
   8   7  15      219.97      203.77     74.41 o
   0   8  15      395.52      336.89    180.91 o
   1   8  15      122.55       54.23     96.11 o
   2   8  15       51.79      108.11     96.91 o
   3   8  15      737.71      650.18     79.43 o
   4   8  15        3.62      134.31     78.10 o
   0   0  16     7869.31     7101.34    427.54 o
   1   0  16      401.97      442.86     47.08 o
   2   0  16      870.72      775.78     47.35 o
   3   0  16        0.26      -11.08     28.62 o
   4   0  16     1463.72     1492.11     54.75 o
   5   0  16       22.72       43.94     36.47 o
   6   0  16     6249.36     5864.67    149.22 o
   7   0  16       23.11       24.26     36.75 o
   8   0  16     5952.50     5378.28    161.16 o
   9   0  16     1923.22     1849.88     85.71 o
  10   0  16      206.31      279.66     62.04 o
  11   0  16        1.54       16.36     48.83 o
  12   0  16     3535.63     3175.53    162.50 o
  13   0  16      138.78      168.95     64.42 o
  14   0  16     2463.44     2296.44    188.04 o
  15   0  16       81.85      136.15     77.78 o
  16   0  16      487.76      589.04    121.12 o
   1   1  16       12.37       22.95     19.54 o
   2   1  16     9349.62     8422.33    179.49 o
   3   1  16        9.69       23.49     20.44 o
   4   1  16    11063.19    10180.73    238.20 o
   5   1  16        0.34       -1.16     21.99 o
   6   1  16      726.44      742.57     31.62 o
   7   1  16      914.27     1014.21     40.29 o
   8   1  16     2073.97     1906.40     61.62 o
   9   1  16      201.02      257.47     35.80 o
  10   1  16     2282.19     2289.12     53.84 o
  11   1  16       50.30       55.70     34.36 o
  12   1  16      251.52      306.59     40.55 o
  13   1  16       75.25      113.37     52.72 o
  14   1  16       70.06        8.65     55.58 o
  15   1  16       48.90       93.60     61.35 o
  16   1  16      790.36      784.14     72.61 o
   0   2  16     6618.21     5980.54    197.25 o
   1   2  16      313.44      356.87     22.66 o
   2   2  16     2137.85     1984.89     36.01 o
   3   2  16      301.57      355.70     23.17 o
   4   2  16     1133.64     1114.26     34.19 o
   5   2  16        3.29      -12.02     23.82 o
   6   2  16     3618.59     3391.35     66.20 o
   7   2  16        4.87        3.89     27.41 o
   8   2  16     1277.81     1286.95     60.73 o
   9   2  16       33.52      -23.18     39.29 o
  10   2  16        0.03       38.77     38.54 o
  11   2  16        0.32      -13.17     41.49 o
  12   2  16      880.49      853.65     51.78 o
  13   2  16       53.95       61.36     52.66 o
  14   2  16      673.71      735.78     62.62 o
  15   2  16       18.10      -61.43     62.11 o
  16   2  16      103.96       25.12     68.76 o
   1   3  16      505.62      548.35     25.60 o
   2   3  16     4179.50     3982.19     92.90 o
   3   3  16       70.75       84.96     25.41 o
   4   3  16     3647.09     3519.03     75.72 o
   5   3  16      114.49      100.38     30.74 o
   6   3  16      721.47      807.35     44.99 o
   7   3  16       29.68       45.09     33.56 o
   8   3  16      123.38      102.28     36.62 o
   9   3  16        4.99       -3.12     35.96 o
  10   3  16     2595.23     2471.96     86.92 o
  11   3  16       49.45       92.40     45.25 o
  12   3  16      282.08      345.81     50.84 o
  13   3  16        0.55        6.73     56.14 o
  14   3  16      142.94       76.86     61.24 o
  15   3  16        3.23      -22.49     66.55 o
   0   4  16      528.12      542.35     44.62 o
   1   4  16       17.08       33.02     29.44 o
   2   4  16     1097.78     1114.05     44.92 o
   3   4  16      216.38      260.05     34.70 o
   4   4  16       35.47       48.64     35.18 o
   5   4  16        3.31      -34.03     34.03 o
   6   4  16     2110.77     1825.47     59.94 o
   7   4  16      369.14      318.10     40.55 o
   8   4  16      630.78      623.27     47.96 o
   9   4  16        0.17       74.22     41.75 o
  10   4  16       96.10       49.67     43.37 o
  11   4  16      106.87      139.43     50.71 o
  12   4  16      719.28      752.63     59.02 o
  13   4  16        4.33      -44.25     61.90 o
  14   4  16       89.91       80.90     74.96 o
   1   5  16      151.98      175.54     42.31 o
   2   5  16      333.91      338.85     43.83 o
   3   5  16        6.28       27.25     42.79 o
   4   5  16      329.02      327.92     42.33 o
   5   5  16      122.82      108.05     42.44 o
   6   5  16        0.92       -0.88     43.83 o
   7   5  16        3.36       30.43     51.97 o
   8   5  16      503.79      431.55     50.64 o
   9   5  16        2.06       30.40     49.01 o
  10   5  16      333.81      288.36     53.74 o
  11   5  16        8.98      -10.91     60.79 o
  12   5  16        7.85       -7.47     70.89 o
  13   5  16       16.32       28.68     76.46 o
   0   6  16       52.01       48.38     76.80 o
   1   6  16      267.55      304.24     51.66 o
   2   6  16       15.91       10.11     51.04 o
   3   6  16      104.86      140.84     51.42 o
   4   6  16        7.88      -43.21     51.93 o
   5   6  16      190.45      154.07     54.48 o
   6   6  16       78.24      117.13     59.48 o
   7   6  16       88.80       74.90     61.10 o
   8   6  16        0.33      -13.28     62.14 o
   9   6  16       26.04        7.70     61.80 o
  10   6  16      103.65       20.61     66.38 o
  11   6  16        0.24       10.85     73.83 o
   1   7  16       62.09      173.87     66.48 o
   2   7  16      286.15      286.74     68.76 o
   3   7  16      203.06      204.85     68.06 o
   4   7  16        1.77      -21.58     69.00 o
   5   7  16       72.17        2.94     67.45 o
   6   7  16        6.51      117.87     71.38 o
   7   7  16        0.03      150.56     74.26 o
   8   7  16       43.66       82.13     74.86 o
   0   8  16      517.95      616.34    140.81 o
   1   8  16       28.81      -20.85     98.63 o
   2   8  16       11.71       51.29     88.37 o
   1   1  17      352.13      363.36     23.70 o
   2   1  17      172.95      189.02     22.31 o
   3   1  17      144.59      186.25     25.42 o
   4   1  17      799.00      872.41     32.44 o
   5   1  17      113.16      148.77     25.50 o
   6   1  17        2.99        5.39     27.53 o
   7   1  17      948.34     1037.79     37.96 o
   8   1  17      534.45      528.23     35.15 o
   9   1  17     1142.12     1206.30     46.57 o
  10   1  17        6.27       18.07     33.03 o
  11   1  17       11.49        1.62     35.48 o
  12   1  17      214.92      153.19     46.20 o
  13   1  17       84.57       40.11     52.02 o
  14   1  17       18.91      -56.57     56.57 o
  15   1  17       29.20      129.36     62.92 o
  16   1  17        3.25       -1.34     68.55 o
   0   2  17     1709.72     1701.36     55.17 o
   1   2  17       71.53      123.67     21.39 o
   2   2  17      123.87      186.04     22.37 o
   3   2  17      636.06      691.15     28.00 o
   4   2  17       92.06       79.39     23.50 o
   5   2  17      736.72      797.20     30.98 o
   6   2  17       59.34       71.47     30.23 o
   7   2  17        0.12      -30.79     30.79 o
   8   2  17      779.13      775.44     44.38 o
   9   2  17     1789.81     1620.50     63.36 o
  10   2  17        7.88      -16.94     40.09 o
  11   2  17      845.05     1013.83     51.15 o
  12   2  17       36.25      -12.43     46.84 o
  13   2  17        1.43      -53.39     53.39 o
  14   2  17        6.93       76.86     58.37 o
  15   2  17       24.83       86.10     64.53 o
   1   3  17      915.87      939.20     41.58 o
   2   3  17     2187.85     2149.43     59.51 o
   3   3  17       41.38       55.54     26.47 o
   4   3  17      722.32      776.18     36.91 o
   5   3  17      601.80      630.37     37.65 o
   6   3  17       14.56        9.60     34.79 o
   7   3  17     1286.24     1361.51     62.32 o
   8   3  17      325.12      301.88     45.96 o
   9   3  17      479.85      519.44     49.51 o
  10   3  17     1142.14     1183.11     53.97 o
  11   3  17      305.42      233.01     48.78 o
  12   3  17      150.64      189.15     51.44 o
  13   3  17      313.68      279.74     59.31 o
  14   3  17        1.05       68.96     63.70 o
  15   3  17       15.72       33.42     69.02 o
   0   4  17     1776.57     1582.57     88.73 o
   1   4  17       67.38       80.08     33.35 o
   2   4  17      987.04     1048.86     48.71 o
   3   4  17      937.06     1016.21     46.42 o
   4   4  17      394.42      405.67     39.72 o
   5   4  17      202.36      220.59     40.53 o
   6   4  17     1498.98     1512.46     62.43 o
   7   4  17      112.91       84.65     39.68 o
   8   4  17      307.57      321.00     46.00 o
   9   4  17     1238.88     1330.92     62.18 o
  10   4  17        7.27       68.93     48.57 o
  11   4  17     1671.56     1598.50     70.98 o
  12   4  17      365.94      438.00     58.02 o
  13   4  17       20.02      -58.02     64.20 o
  14   4  17      264.75      176.53     77.10 o
   1   5  17     1862.85     1814.79     72.73 o
   2   5  17      258.36      238.47     44.87 o
   3   5  17      402.19      412.59     47.64 o
   4   5  17     1118.07     1075.86     56.54 o
   5   5  17      808.98      826.74     50.40 o
   6   5  17        0.58       62.36     46.25 o
   7   5  17      933.38     1027.49     57.89 o
   8   5  17      166.60      120.94     49.03 o
   9   5  17      783.39      729.37     56.64 o
  10   5  17      450.46      633.27     62.21 o
  11   5  17       66.29       34.99     67.01 o
  12   5  17       81.06       67.35     76.76 o
   0   6  17       23.58      -35.28     79.09 o
   1   6  17      455.83      395.44     60.23 o
   2   6  17      968.66      922.24     65.72 o
   3   6  17     2515.23     2369.96     92.52 o
   4   6  17       33.79       52.98     54.25 o
   5   6  17      438.19      465.60     59.31 o
   6   6  17     1334.85     1203.08    124.88 o
   7   6  17       31.64       23.20     62.88 o
   8   6  17       68.11       64.74     62.23 o
   9   6  17      311.26      336.38     69.44 o
  10   6  17       13.70       -4.02     67.57 o
   1   7  17     1930.01     1916.91     90.01 o
   2   7  17       62.99       14.28     69.08 o
   3   7  17       46.43       56.95     69.51 o
   4   7  17     2034.01     1930.25    101.91 o
   5   7  17      793.02      770.22     85.70 o
   6   7  17        5.09       25.88     72.36 o
   7   7  17      257.94      330.15     77.72 o
   0   0  18     2301.24     1994.47     93.54 o
   1   0  18     2197.23     1898.29     80.04 o
   2   0  18      471.13      444.53     36.52 o
   3   0  18     9674.06     8658.76    222.78 o
   4   0  18       45.79       53.10     35.45 o
   5   0  18     3336.11     3288.15    160.62 o
   6   0  18      259.06      301.11     42.89 o
   7   0  18      403.88      392.68     45.20 o
   8   0  18      319.81      300.32     46.54 o
   9   0  18     2722.72     2578.01     85.97 o
  10   0  18        0.63       51.01     48.28 o
  11   0  18      784.21      838.31     59.67 o
  12   0  18       93.06      148.59     56.84 o
  13   0  18        3.36      -56.02     67.02 o
  14   0  18      618.29      485.95     77.84 o
  15   0  18      621.45      705.03     98.37 o
   1   1  18     4488.78     4017.03     96.11 o
   2   1  18      181.01      171.96     23.55 o
   3   1  18       33.01       60.51     23.29 o
   4   1  18     1149.36     1127.46     40.87 o
   5   1  18     2656.99     2599.00     81.81 o
   6   1  18      278.52      316.18     31.85 o
   7   1  18     2798.51     2629.53     55.97 o
   8   1  18       17.22       54.64     31.17 o
   9   1  18      402.79      378.74     39.23 o
  10   1  18      174.26      207.51     35.32 o
  11   1  18      605.77      712.78     43.57 o
  12   1  18      113.73      147.32     47.43 o
  13   1  18     1519.85     1494.94     81.53 o
  14   1  18      106.30      148.61     58.70 o
  15   1  18     1076.70     1099.07     73.12 o
   0   2  18     3159.14     2854.20    104.08 o
   1   2  18     2441.82     2286.37     49.64 o
   2   2  18      286.05      246.04     24.00 o
   3   2  18     6493.89     6040.00    137.14 o
   4   2  18      624.84      686.04     32.41 o
   5   2  18     1864.70     1725.35     79.64 o
   6   2  18      991.89      928.74     42.97 o
   7   2  18      150.59      134.26     37.04 o
   8   2  18      654.23      548.28     43.08 o
   9   2  18      981.31     1129.54     51.92 o
  10   2  18      279.31      213.92     43.54 o
  11   2  18     1444.25     1512.87     58.08 o
  12   2  18      662.20      709.35     53.74 o
  13   2  18       59.83       83.39     52.84 o
  14   2  18       44.53      123.60     61.49 o
  15   2  18      244.58      273.42     67.67 o
   1   3  18     3524.07     3351.61    119.29 o
   2   3  18      673.15      727.80     38.67 o
   3   3  18       30.95       48.23     27.93 o
   4   3  18      299.09      391.80     34.38 o
   5   3  18     1484.17     1423.89     50.81 o
   6   3  18      343.26      329.18     41.17 o
   7   3  18     1898.52     1886.68     62.30 o
   8   3  18       51.07       58.25     42.04 o
   9   3  18      626.03      599.73     57.24 o
  10   3  18      339.04      347.90     47.48 o
  11   3  18      375.05      321.93     50.33 o
  12   3  18        6.99      -31.67     52.42 o
  13   3  18      805.96      823.10     62.20 o
  14   3  18       56.31        5.25     67.02 o
   0   4  18       87.59      146.97     58.75 o
   1   4  18       33.10       30.55     37.20 o
   2   4  18      788.89      729.95     46.44 o
   3   4  18      795.85      847.72     56.21 o
   4   4  18        4.18        6.43     37.75 o
   5   4  18      301.27      354.23     54.34 o
   6   4  18      568.99      540.82     46.14 o
   7   4  18       73.33       -8.11     51.70 o
   8   4  18      293.18      248.03     48.74 o
   9   4  18      497.75      491.75     51.71 o
  10   4  18       20.06       73.14     51.20 o
  11   4  18      566.80      576.21     57.24 o
  12   4  18       17.63       12.11     58.27 o
  13   4  18        0.38      -26.12     66.09 o
   1   5  18        1.35       14.99     48.88 o
   2   5  18      765.65      753.92     56.05 o
   3   5  18       22.86      -49.60     49.60 o
   4   5  18      179.66      220.02     48.27 o
   5   5  18      237.27      226.99     46.37 o
   6   5  18       54.44       27.89     47.69 o
   7   5  18       21.97       -1.71     50.17 o
   8   5  18       61.69       12.79     70.04 o
   9   5  18        0.07       -6.62     57.36 o
  10   5  18       52.74       88.39     61.37 o
  11   5  18        5.13       10.18     70.41 o
  12   5  18       34.09      104.26     75.91 o
   0   6  18       98.41      207.09     83.90 o
   1   6  18        5.09       38.23     58.88 o
   2   6  18        0.29       17.73     58.96 o
   3   6  18       14.16        7.02     61.06 o
   4   6  18       51.95       -5.58     60.08 o
   5   6  18       62.84       78.10     58.17 o
   6   6  18      149.54      204.06     59.13 o
   7   6  18      109.53      119.89     59.60 o
   8   6  18        4.54      -15.24     67.72 o
   9   6  18        0.07       22.52     73.39 o
  10   6  18       73.71      147.55     86.46 o
   1   7  18       86.90       21.26     70.09 o
   2   7  18        5.29       71.50     70.68 o
   3   7  18      103.20       80.16     73.30 o
   4   7  18       16.77       54.93     82.15 o
   5   7  18       42.02       -2.02    106.12 o
   6   7  18       20.31      172.52     83.08 o
   1   1  19      214.62      304.97     30.49 o
   2   1  19      805.69      768.07     32.61 o
   3   1  19       40.94       45.65     24.99 o
   4   1  19      755.19      818.42     32.97 o
   5   1  19       26.31       78.69     28.02 o
   6   1  19      279.09      286.55     31.30 o
   7   1  19      726.29      756.82     37.59 o
   8   1  19      153.31      153.64     33.28 o
   9   1  19        1.97       -1.33     36.78 o
  10   1  19      981.07     1040.64     46.53 o
  11   1  19      591.19      557.23     50.07 o
  12   1  19      286.65      305.92     50.33 o
  13   1  19       39.90       -5.84     52.75 o
  14   1  19        2.88      -23.52     60.75 o
  15   1  19       27.72       23.22     66.11 o
   0   2  19     1196.54     1294.80     79.56 o
   1   2  19      196.48      219.12     27.24 o
   2   2  19     1886.82     1704.00     45.35 o
   3   2  19      313.77      385.65     30.35 o
   4   2  19       74.25       82.86     29.89 o
   5   2  19      294.66      341.63     33.61 o
   6   2  19     2926.44     2696.85     72.73 o
   7   2  19      586.14      587.81     46.26 o
   8   2  19      496.25      480.73     43.99 o
   9   2  19      943.63      908.97     51.16 o
  10   2  19        4.55       45.37     44.09 o
  11   2  19        4.30       -3.93     46.81 o
  12   2  19        2.28      -41.99     51.03 o
  13   2  19       43.97       26.61     54.76 o
  14   2  19       92.47      127.52     63.33 o
  15   2  19        1.02      -11.28     69.13 o
   1   3  19       12.28       -6.12     31.29 o
   2   3  19       30.82       30.99     32.30 o
   3   3  19        0.16       20.08     34.22 o
   4   3  19      772.03      812.79     42.51 o
   5   3  19      760.00      771.15     55.75 o
   6   3  19       21.68        1.89     39.44 o
   7   3  19      518.81      528.30     49.55 o
   8   3  19      928.82     1052.13     57.28 o
   9   3  19      345.01      315.61     48.49 o
  10   3  19      804.96      893.09     54.66 o
  11   3  19       40.55       40.53     50.86 o
  12   3  19      323.78      255.95     56.01 o
  13   3  19       80.04       53.15     59.41 o
  14   3  19        0.62      -67.31     67.31 o
   0   4  19     1289.44     1413.28     88.42 o
   1   4  19       93.00      130.12     40.27 o
   2   4  19     1089.24     1122.41     59.12 o
   3   4  19      163.50      205.26     42.13 o
   4   4  19      141.99      121.34     43.13 o
   5   4  19      468.39      545.17     49.56 o
   6   4  19     1781.60     1719.95     84.62 o
   7   4  19        8.56      -12.12     49.65 o
   8   4  19      886.39      948.10     66.81 o
   9   4  19      340.24      343.93     59.51 o
  10   4  19        0.04      -52.92     52.92 o
  11   4  19       35.48      133.60     56.09 o
  12   4  19      391.01      396.46     61.86 o
  13   4  19        3.15      -64.37     64.37 o
   1   5  19       99.25       91.29     51.40 o
   2   5  19      758.14      783.43     59.38 o
   3   5  19      106.49      116.92     53.18 o
   4   5  19     3475.33     3292.94    120.80 o
   5   5  19      256.12      178.41     51.40 o
   6   5  19       58.49        6.29     49.39 o
   7   5  19      468.94      500.96     61.46 o
   8   5  19     1168.10     1081.25     82.31 o
   9   5  19       68.84       92.61     63.44 o
  10   5  19     1304.59     1476.02     96.81 o
  11   5  19        5.54      -35.95     66.08 o
   0   6  19     2421.87     2500.93    130.30 o
   1   6  19        1.47        1.90     61.40 o
   2   6  19     1722.63     1644.70     77.65 o
   3   6  19       34.24       47.73     62.53 o
   4   6  19       12.83       86.24     62.81 o
   5   6  19      219.95      252.36     67.07 o
   6   6  19     1217.70     1181.58    103.02 o
   7   6  19        4.35       35.81     85.29 o
   8   6  19     1160.85     1247.44    140.53 o
   9   6  19       17.00      -10.55     93.78 o
   1   7  19      110.33       98.78     73.86 o
   2   7  19      987.98     1051.62     81.41 o
   3   7  19       20.29      -18.04     75.36 o
   4   7  19      863.48      902.35    100.51 o
   5   7  19       34.54      140.73     88.60 o
   6   7  19      108.12      101.58     98.15 o
   0   0  20     1104.84     1048.73     84.64 o
   1   0  20        1.80       64.31     41.68 o
   2   0  20     2175.92     1994.65     72.52 o
   3   0  20     2407.38     2111.02    116.74 o
   4   0  20        7.58       18.79     39.57 o
   5   0  20     1455.99     1330.07     71.12 o
   6   0  20     5304.48     4841.37    215.02 o
   7   0  20       92.67      179.24     48.38 o
   8   0  20      515.40      644.05     56.24 o
   9   0  20      596.03      586.59     57.79 o
  10   0  20      982.16      917.20     73.79 o
  11   0  20      620.71      700.84     62.76 o
  12   0  20      685.27      770.75     66.82 o
  13   0  20       11.32      -56.58     64.86 o
  14   0  20      420.36      496.21    106.98 o
  15   0  20      124.95       98.83    139.00 o
   1   1  20      824.93      967.78     40.44 o
   2   1  20      698.14      703.39     35.66 o
   3   1  20      175.23      205.90     29.88 o
   4   1  20     2873.92     2688.07     54.58 o
   5   1  20     1793.92     1668.22     56.96 o
   6   1  20     1383.49     1330.99     45.89 o
   7   1  20     1212.76     1251.29     54.08 o
   8   1  20      465.08      388.77     39.82 o
   9   1  20       58.48       57.81     38.84 o
  10   1  20     1315.69     1474.46     57.26 o
  11   1  20      996.14     1092.59     57.09 o
  12   1  20      199.47      213.15     51.25 o
  13   1  20      654.80      587.69     58.03 o
  14   1  20       87.39       40.66     63.38 o
  15   1  20      187.23      142.96     69.23 o
   0   2  20     1861.20     1819.14     73.73 o
   1   2  20       40.14       75.41     29.33 o
   2   2  20      950.46     1005.69     38.55 o
   3   2  20     4211.74     3955.49     90.00 o
   4   2  20        7.43      -30.40     30.40 o
   5   2  20     2100.73     1977.58     53.23 o
   6   2  20     1611.78     1457.55     51.63 o
   7   2  20       26.62       46.21     40.56 o
   8   2  20     1712.79     1618.45     60.21 o
   9   2  20      433.60      495.23     48.34 o
  10   2  20       12.16       48.34     51.38 o
  11   2  20      239.75      223.52     51.03 o
  12   2  20      680.38      711.90     57.71 o
  13   2  20        3.04       -8.21     57.05 o
  14   2  20      695.84      684.89     68.52 o
   1   3  20      361.69      398.00     36.08 o
   2   3  20      620.13      667.82     44.73 o
   3   3  20      330.93      259.04     44.78 o
   4   3  20     3329.74     3220.76    135.34 o
   5   3  20     1023.71     1089.93     48.99 o
   6   3  20       63.07      123.62     41.98 o
   7   3  20      447.11      430.13     48.24 o
   8   3  20      967.10      920.55     57.67 o
   9   3  20       76.97       90.75     48.55 o
  10   3  20      471.01      553.47     53.23 o
  11   3  20       13.55      -47.46     52.82 o
  12   3  20      122.04       80.22     57.18 o
  13   3  20      236.65      237.32     62.18 o
   0   4  20        2.37       67.13     62.84 o
   1   4  20       37.64       49.42     45.14 o
   2   4  20      161.99      111.04     42.54 o
   3   4  20      572.60      603.51     78.45 o
   4   4  20       57.27       23.76     49.26 o
   5   4  20       48.39      121.62     58.15 o
   6   4  20      622.50      696.69     78.12 o
   7   4  20       71.26       43.86     52.19 o
   8   4  20       69.23       98.54     55.37 o
   9   4  20       82.86       44.13     61.19 o
  10   4  20        5.88       35.59     57.60 o
  11   4  20      288.64      299.11     59.61 o
  12   4  20       75.79      122.47     62.57 o
   1   5  20       21.50       80.04     53.16 o
   2   5  20       13.97      -25.86     53.38 o
   3   5  20      154.49      149.39     55.38 o
   4   5  20       78.54       34.88     55.81 o
   5   5  20      129.72      151.05     64.11 o
   6   5  20       87.19       43.58     61.31 o
   7   5  20        1.29       66.37     65.51 o
   8   5  20       89.56       79.38     67.44 o
   9   5  20        3.31       86.54     63.20 o
  10   5  20       20.41      -68.10     68.10 o
  11   5  20       34.94       78.37     69.32 o
   0   6  20       34.53       76.85     91.02 o
   1   6  20        4.20       14.35     63.79 o
   2   6  20       36.34       85.68     63.71 o
   3   6  20        0.02       83.38     65.14 o
   4   6  20        3.07       35.29     65.76 o
   5   6  20        9.03       -9.17     67.39 o
   6   6  20       52.90       66.69     77.32 o
   7   6  20       28.27      -16.36     88.26 o
   8   6  20        0.62       21.82     93.72 o
   1   7  20        1.26       69.67     76.31 o
   2   7  20       14.69       44.50     76.82 o
   3   7  20       49.52       34.82     77.70 o
   4   7  20       34.97      -43.21     88.41 o
   1   1  21     1842.30     1835.40     64.67 o
   2   1  21      562.65      647.08     38.39 o
   3   1  21      321.70      316.55     35.40 o
   4   1  21      112.31      144.42     32.43 o
   5   1  21      292.01      294.90     32.52 o
   6   1  21        1.73       -7.17     32.89 o
   7   1  21      350.14      396.82     36.90 o
   8   1  21       66.69       91.11     41.11 o
   9   1  21       93.71       89.08     41.48 o
  10   1  21       90.62       97.84     51.90 o
  11   1  21        0.26       -9.05     49.25 o
  12   1  21      111.89       10.51     52.69 o
  13   1  21        0.58      -56.76     56.76 o
  14   1  21       11.32      -41.72     65.57 o
   0   2  21        7.06      105.23     49.35 o
   1   2  21     1764.26     1661.15     52.59 o
   2   2  21      312.86      279.25     36.06 o
   3   2  21      858.14      922.89     43.27 o
   4   2  21       85.28       65.71     35.31 o
   5   2  21        7.57       -2.52     36.83 o
   6   2  21        1.31       17.55     39.33 o
   7   2  21       21.80       18.07     42.03 o
   8   2  21        8.58       55.24     47.21 o
   9   2  21      486.99      494.24     57.70 o
  10   2  21       37.13       49.08     53.50 o
  11   2  21      325.59      295.95     53.61 o
  12   2  21       19.45       25.93     55.09 o
  13   2  21      257.40      269.17     61.06 o
  14   2  21        5.21       80.33     67.86 o
   1   3  21     2576.12     2438.44     78.00 o
   2   3  21        4.82       12.15     38.81 o
   3   3  21      494.14      408.39     48.65 o
   4   3  21      347.35      315.53     49.05 o
   5   3  21      439.34      471.50     48.82 o
   6   3  21       73.08      105.81     47.93 o
   7   3  21     1241.83     1407.43     58.52 o
   8   3  21      566.02      453.82     51.91 o
   9   3  21      328.19      308.13     55.04 o
  10   3  21       94.00       87.79     57.42 o
  11   3  21       31.10       34.05     55.51 o
  12   3  21      115.75      184.35     59.37 o
  13   3  21      156.03      141.80     65.05 o
   0   4  21      254.05      146.64     69.50 o
   1   4  21     1604.24     1482.81     67.64 o
   2   4  21       43.35       94.46     48.87 o
   3   4  21     1388.52     1430.41    104.82 o
   4   4  21      140.28      123.47     58.92 o
   5   4  21      114.43      156.37     54.22 o
   6   4  21       10.86      112.11     56.58 o
   7   4  21      153.62      125.63     60.43 o
   8   4  21       36.79       39.79     63.83 o
   9   4  21     1623.83     1613.63     87.02 o
  10   4  21       23.80       30.90     60.05 o
  11   4  21      443.24      344.34     64.86 o
  12   4  21        0.07      -18.85     67.71 o
   1   5  21     2498.65     2308.10    104.87 o
   2   5  21        4.08      -36.61     56.17 o
   3   5  21       76.69        6.59     64.16 o
   4   5  21      151.52      144.95     65.49 o
   5   5  21      698.36      607.47     71.16 o
   6   5  21        8.37       26.42     63.78 o
   7   5  21     1429.98     1483.83    128.63 o
   8   5  21       12.57       96.23     71.52 o
   9   5  21      103.97      300.56     72.29 o
  10   5  21      136.79       83.71     79.22 o
   0   6  21      553.92      629.66    101.56 o
   1   6  21      194.70      176.07     67.72 o
   2   6  21       26.84       18.38     66.07 o
   3   6  21     1671.48     1642.98     84.56 o
   4   6  21      100.99      167.84     77.33 o
   5   6  21     1112.38     1045.37    131.42 o
   6   6  21       26.47       64.52     81.67 o
   7   6  21       48.81       99.62     84.14 o
   8   6  21       25.70       72.87     83.13 o
   1   7  21      885.52      870.40     84.66 o
   2   7  21        6.17       45.44     80.31 o
   3   7  21      309.28      299.86     82.09 o
   0   0  22     6309.83     6031.46    427.87 o
   1   0  22     5453.27     5355.18    211.96 o
   2   0  22        5.18      100.18     47.62 o
   3   0  22     1033.33      921.50     67.85 o
   4   0  22     1403.05     1396.55     95.85 o
   5   0  22      203.17      248.00     54.97 o
   6   0  22      473.57      634.18     61.32 o
   7   0  22      209.14      274.70     52.49 o
   8   0  22     1086.37     1051.92     70.89 o
   9   0  22     1769.21     1620.86     90.04 o
  10   0  22       44.18      -54.24     61.21 o
  11   0  22       63.73       99.78     69.30 o
  12   0  22     1785.78     1514.09     88.34 o
  13   0  22        9.46       32.84    102.71 o
  14   0  22     1190.79     1085.08    154.38 o
   1   1  22     3320.14     3208.80     62.53 o
   2   1  22     4864.64     4597.43    114.80 o
   3   1  22      986.98     1047.77     45.43 o
   4   1  22     2792.50     2606.68     92.96 o
   5   1  22      275.23      205.57     36.50 o
   6   1  22      354.17      370.87     41.63 o
   7   1  22      591.08      697.85     50.95 o
   8   1  22      372.81      370.07     43.77 o
   9   1  22      205.30      126.34     46.87 o
  10   1  22      828.45      869.06     57.38 o
  11   1  22      250.13      196.51     52.17 o
  12   1  22      196.62      231.38     56.00 o
  13   1  22      183.35      231.67     63.38 o
  14   1  22       47.50       54.26     67.87 o
   0   2  22     1752.63     1575.49     77.94 o
   1   2  22     1257.84     1306.42     54.02 o
   2   2  22      736.90      772.84     46.69 o
   3   2  22       74.62       71.65     38.95 o
   4   2  22       78.77      120.86     37.86 o
   5   2  22        2.52      -38.15     38.15 o
   6   2  22     1922.56     1894.53     78.77 o
   7   2  22      188.36      173.83     48.49 o
   8   2  22      724.81      671.90     54.40 o
   9   2  22       49.41        9.69     53.09 o
  10   2  22       10.01       47.63     56.19 o
  11   2  22      292.49      330.02     55.17 o
  12   2  22      318.09      339.73     59.64 o
  13   2  22      194.86      218.25     63.23 o
   1   3  22      431.37      485.47     48.66 o
   2   3  22      846.30      888.60     61.17 o
   3   3  22       40.14       22.35     46.39 o
   4   3  22     1783.59     1674.83     71.66 o
   5   3  22      739.40      681.97     58.02 o
   6   3  22      516.37      501.50     53.29 o
   7   3  22      169.52      209.22     53.36 o
   8   3  22      163.89      167.01     60.40 o
   9   3  22        1.70      -50.75     61.61 o
  10   3  22      557.61      665.60     63.52 o
  11   3  22       32.02       28.95     57.32 o
  12   3  22      325.86      271.92     62.94 o
   0   4  22      266.23      277.17     94.10 o
   1   4  22       60.65      136.48     56.83 o
   2   4  22      199.01      287.93     58.76 o
   3   4  22      720.50      716.14     57.59 o
   4   4  22      171.94      175.00     55.14 o
   5   4  22       69.51      141.64     65.71 o
   6   4  22      907.68      914.69     67.81 o
   7   4  22      502.40      494.43     84.64 o
   8   4  22       44.35       40.20     67.51 o
   9   4  22       35.86       81.00     70.13 o
  10   4  22       54.65       34.63     72.00 o
  11   4  22       40.31       80.62     72.22 o
   1   5  22       31.62       20.13     66.82 o
   2   5  22        5.40       58.94     73.64 o
   3   5  22        1.14       32.18     66.51 o
   4   5  22        7.32       74.56     67.26 o
   5   5  22       91.29      106.53     69.68 o
   6   5  22       19.21      152.42     75.26 o
   7   5  22        1.67       38.26     73.27 o
   8   5  22      103.58      244.49     76.18 o
   9   5  22       14.22       40.00     74.17 o
   0   6  22        8.50       17.52     99.72 o
   1   6  22       14.62      -36.54     69.73 o
   2   6  22        6.59       53.01     77.20 o
   3   6  22        0.36       89.91     79.14 o
   4   6  22        0.02       27.68     79.93 o
   5   6  22        1.40      -13.51     80.53 o
   6   6  22       19.79        2.66     84.24 o
   7   6  22        5.06       97.11     86.72 o
   1   1  23      365.84      523.15     40.33 o
   2   1  23      360.39      389.68     39.54 o
   3   1  23      177.11      180.38     37.99 o
   4   1  23      467.09      513.42     42.73 o
   5   1  23        0.64      -14.48     42.29 o
   6   1  23        0.46        4.11     44.20 o
   7   1  23       50.71       78.60     44.13 o
   8   1  23      394.87      345.50     49.63 o
   9   1  23      248.88      252.07     66.93 o
  10   1  23      114.69      113.47     56.59 o
  11   1  23       16.26      -13.39     53.86 o
  12   1  23       20.82      -33.61     57.43 o
  13   1  23       91.91       58.72     62.27 o
   0   2  23      459.66      561.25     69.97 o
   1   2  23       64.65      121.85     44.00 o
   2   2  23        2.22      -40.04     40.14 o
   3   2  23      223.33      286.49     42.66 o
   4   2  23        4.94       -1.01     42.21 o
   5   2  23      106.74      114.29     44.83 o
   6   2  23      209.99      227.96     49.96 o
   7   2  23        7.92       -9.63     51.79 o
   8   2  23     1199.13     1120.70     63.59 o
   9   2  23      228.12      178.20     58.50 o
  10   2  23      166.61      191.17     59.64 o
  11   2  23      286.06      314.41     57.34 o
  12   2  23      144.43      213.11     60.49 o
  13   2  23       51.85       67.77     65.08 o
   1   3  23       22.22      -11.43     46.11 o
   2   3  23      402.35      432.81     56.85 o
   3   3  23      454.67      465.09     59.30 o
   4   3  23      179.49      238.29     58.78 o
   5   3  23        1.27       16.31     53.47 o
   6   3  23      234.62      263.15     58.04 o
   7   3  23      142.83      207.33     59.43 o
   8   3  23      327.99      385.39     59.68 o
   9   3  23       19.37       97.58     61.64 o
  10   3  23      859.41      805.92     80.98 o
  11   3  23       46.82       -1.49     64.49 o
  12   3  23      221.57      235.03     65.12 o
   0   4  23     1415.41     1612.55    262.98 o
   1   4  23      176.68      185.34     68.82 o
   2   4  23      323.20      257.59     69.84 o
   3   4  23        2.79       41.40     55.25 o
   4   4  23       37.28       62.98     56.74 o
   5   4  23      137.69      123.73     59.40 o
   6   4  23     1192.17     1172.83     88.72 o
   7   4  23      143.72      226.00     65.91 o
   8   4  23      757.55      855.97     75.78 o
   9   4  23      247.67      186.66     73.83 o
  10   4  23        0.86       14.14     71.01 o
  11   4  23      180.57      164.15     80.27 o
   1   5  23      596.73      516.34     86.68 o
   2   5  23      971.93     1069.43     78.35 o
   3   5  23       16.85       28.34     69.90 o
   4   5  23      857.25      862.11     79.05 o
   5   5  23      218.91      294.70     86.50 o
   6   5  23       82.35       61.17     77.01 o
   7   5  23      354.41      352.00     88.04 o
   8   5  23      258.44      314.60     79.00 o
   9   5  23      103.06      195.62    106.76 o
   0   6  23     1429.70     1683.14    228.54 o
   1   6  23      261.38      359.38     84.24 o
   2   6  23      743.54      708.26    114.74 o
   3   6  23      450.39      483.17     85.11 o
   4   6  23       36.91       75.42     84.13 o
   5   6  23       56.59       53.69     85.17 o
   6   6  23      727.16      671.14     92.09 o
   0   0  24      220.00      198.78     79.10 o
   1   0  24     3263.78     3121.49    121.70 o
   2   0  24      798.41      787.55     65.01 o
   3   0  24     2759.05     2732.64     94.72 o
   4   0  24      298.49      300.87     61.16 o
   5   0  24      495.72      686.41     68.10 o
   6   0  24       70.57       10.22     61.57 o
   7   0  24       13.12       -1.66     64.41 o
   8   0  24       25.26       21.00     70.64 o
   9   0  24     1177.36     1302.70     92.25 o
  10   0  24       70.06       79.32     90.39 o
  11   0  24      541.97      490.87     81.01 o
  12   0  24        1.96       -5.25     90.83 o
  13   0  24        0.28       54.26    141.87 o
   1   1  24     2203.71     2211.24     61.53 o
   2   1  24       77.78      135.43     39.32 o
   3   1  24       53.29       34.15     39.02 o
   4   1  24      410.30      389.23     46.41 o
   5   1  24      529.05      558.29     51.04 o
   6   1  24        0.45        9.81     47.48 o
   7   1  24     1907.75     1931.90     74.82 o
   8   1  24      150.22      247.05     54.70 o
   9   1  24      100.68      116.43     57.82 o
  10   1  24        7.67      -14.70     61.07 o
  11   1  24      363.68      279.33     61.68 o
  12   1  24        7.46      -49.37     60.54 o
  13   1  24     1103.36     1012.30     78.19 o
   0   2  24      536.82      591.65    129.13 o
   1   2  24      764.60      941.79     56.90 o
   2   2  24      122.81      184.02     47.12 o
   3   2  24     2553.21     2325.26    101.99 o
   4   2  24       91.39       95.13     45.43 o
   5   2  24     2739.85     2792.76    137.15 o
   6   2  24       42.34      142.59     56.94 o
   7   2  24       27.63       35.18     58.54 o
   8   2  24       31.23       50.40     62.27 o
   9   2  24     1488.53     1633.50     76.72 o
  10   2  24       15.59        7.78     64.35 o
  11   2  24      783.49      850.88     73.73 o
  12   2  24        0.11       -5.97     67.49 o
   1   3  24     1097.60      988.47     67.05 o
   2   3  24       79.15       72.30     56.43 o
   3   3  24        7.40       55.63     58.42 o
   4   3  24      131.50      118.64     62.52 o
   5   3  24      468.56      516.77     68.09 o
   6   3  24       48.61      130.97     65.46 o
   7   3  24     1685.14     1674.84     78.75 o
   8   3  24       56.47       67.24     64.52 o
   9   3  24      108.84      119.66     69.40 o
  10   3  24       86.33      158.84     73.85 o
  11   3  24      271.74      285.81     73.15 o
   0   4  24      258.72      244.57    103.48 o
   1   4  24       37.92        2.19     71.16 o
   2   4  24       38.39       68.36     76.87 o
   3   4  24      322.14      351.97     75.80 o
   4   4  24       22.95       -9.66     65.30 o
   5   4  24      155.69      159.14     68.78 o
   6   4  24      396.59      477.21     67.97 o
   7   4  24       65.41      -25.85     67.95 o
   8   4  24       14.68       45.90     71.53 o
   9   4  24      182.66      237.36     75.82 o
  10   4  24        1.98      -55.45     97.03 o
   1   5  24        1.00      -20.44     83.58 o
   2   5  24      139.67      225.20     84.77 o
   3   5  24        0.51      -33.55     83.93 o
   4   5  24        6.33       47.14     74.85 o
   5   5  24       86.10        2.18     77.25 o
   6   5  24       79.41       -0.49     79.94 o
   7   5  24       11.44      135.78     84.78 o
   8   5  24       54.75      -44.52     80.47 o
   0   6  24        0.70      191.64    142.00 o
   1   6  24        0.62      -12.39    116.62 o
   2   6  24       32.59      165.52     98.35 o
   3   6  24        9.43       96.90     99.34 o
   4   6  24       12.95      -45.60    104.99 o
   1   1  25      135.27      194.38     41.60 o
   2   1  25     1436.34     1458.61     58.30 o
   3   1  25       20.52       27.34     44.99 o
   4   1  25       30.76       56.67     45.79 o
   5   1  25      266.49      278.23     50.33 o
   6   1  25       32.98      -10.13     49.83 o
   7   1  25      821.12      790.75     59.24 o
   8   1  25       61.87      -53.27     62.77 o
   9   1  25       18.33       43.62     66.12 o
  10   1  25      179.90      163.50     75.94 o
  11   1  25      106.20       74.37     84.80 o
  12   1  25       15.91       69.03     73.95 o
   0   2  25     4584.46     4345.05    126.46 o
   1   2  25      173.12      236.79     50.30 o
   2   2  25      118.48      128.92     49.94 o
   3   2  25       22.67       -4.93     49.79 o
   4   2  25      235.95      253.29     49.66 o
   5   2  25      122.62      202.09     57.63 o
   6   2  25       10.89       59.47     59.96 o
   7   2  25       80.70       72.69     62.17 o
   8   2  25      207.70      245.74     66.29 o
   9   2  25      690.11      757.92     75.07 o
  10   2  25        0.63       -9.51     67.14 o
  11   2  25       84.75        7.56     80.29 o
   1   3  25       12.38       -7.11     58.65 o
   2   3  25      568.26      630.60     66.24 o
   3   3  25        6.84      -22.33     61.12 o
   4   3  25        2.82      -52.05     63.17 o
   5   3  25        4.43      -47.39     65.36 o
   6   3  25       17.23      -44.43     68.15 o
   7   3  25      692.56      832.44     80.90 o
   8   3  25      102.37       41.96     75.34 o
   9   3  25      129.81      201.15     73.00 o
  10   3  25      272.44      353.60     78.35 o
  11   3  25       15.31       60.07     75.95 o
   0   4  25     1371.84     1236.49    257.50 o
   1   4  25        6.49       33.61     76.02 o
   2   4  25      143.26      161.71     77.06 o
   3   4  25      437.11      459.33     81.76 o
   4   4  25       60.15       31.23     70.56 o
   5   4  25      720.47      807.71     80.04 o
   6   4  25      332.78      440.91     79.34 o
   7   4  25       34.88       35.12     78.83 o
   8   4  25      157.91      191.18     75.28 o
   9   4  25      368.49      401.89     80.12 o
   1   5  25      699.44      690.19     95.82 o
   2   5  25      726.16      745.84     95.82 o
   3   5  25       97.06      139.78     87.58 o
   4   5  25      647.30      873.15     96.74 o
   5   5  25      333.83      411.26    112.20 o
   6   5  25        0.78       30.24     95.18 o
   7   5  25      603.04      689.17     92.81 o
   0   6  25      879.68     1078.44    299.33 o
   1   6  25       25.82      145.73    103.96 o
   2   6  25      240.57      195.94    103.37 o
   0   0  26     2669.40     2592.08    136.97 o
   1   0  26        0.92      -59.43     59.43 o
   2   0  26      882.31     1121.18     76.03 o
   3   0  26      139.10      173.31     64.37 o
   4   0  26      424.68      452.81     72.03 o
   5   0  26      157.33      258.52     69.73 o
   6   0  26     1772.83     1724.74     96.72 o
   7   0  26       57.36       87.10     74.62 o
   8   0  26      355.34      420.50     94.22 o
   9   0  26      131.98      197.71     95.26 o
  10   0  26      119.13       31.30    103.21 o
  11   0  26      127.02      212.35    138.14 o
   1   1  26        3.31       33.73     43.01 o
   2   1  26     1124.96     1291.14     61.04 o
   3   1  26       61.73      -10.08     48.07 o
   4   1  26     1831.31     1774.54     71.33 o
   5   1  26      253.31      193.91     52.49 o
   6   1  26      333.57      322.58     55.40 o
   7   1  26      344.08      424.53     58.51 o
   8   1  26      264.60      283.26     67.67 o
   9   1  26       10.28       97.66     69.79 o
  10   1  26     1007.80     1252.60     90.65 o
  11   1  26       93.74      136.85     92.22 o
   0   2  26      791.79     1082.04     87.97 o
   1   2  26        0.87       30.29     51.12 o
   2   2  26      605.49      736.52     60.13 o
   3   2  26       67.32      112.66     52.99 o
   4   2  26       41.54      107.06     64.06 o
   5   2  26      288.41      238.07     62.42 o
   6   2  26     1233.41     1416.82     77.36 o
   7   2  26        9.53       13.74     65.07 o
   8   2  26      657.38      797.91     75.33 o
   9   2  26       24.65        7.41     72.52 o
  10   2  26        1.91       23.95     77.64 o
  11   2  26        0.44      131.06     91.77 o
   1   3  26       14.61       25.29     62.34 o
   2   3  26      573.71      625.17     69.41 o
   3   3  26      277.70      287.30     68.35 o
   4   3  26     1837.17     1784.57     93.76 o
   5   3  26        5.21       47.72     70.19 o
   6   3  26       12.31       23.51     72.61 o
   7   3  26       72.67       86.42     77.65 o
   8   3  26      405.07      295.54     80.74 o
   9   3  26       43.37       -2.37     84.00 o
  10   3  26      316.23      435.29     91.94 o
   0   4  26       84.41      225.02    150.37 o
   1   4  26       46.16       78.44     80.35 o
   2   4  26      150.79       70.44     79.61 o
   3   4  26      135.77      230.14     84.60 o
   4   4  26      211.15      141.58     84.85 o
   5   4  26       55.04       69.97     76.26 o
   6   4  26      335.47      413.81     82.47 o
   7   4  26       37.45       94.28     89.09 o
   8   4  26        0.96      -43.60     86.95 o
   1   5  26       72.00      165.15     92.58 o
   2   5  26       30.60       69.79     91.87 o
   3   5  26        5.68       40.40     92.64 o
   4   5  26      176.54      288.65     94.64 o
   5   5  26        0.57       40.11    110.34 o
   6   5  26       85.52      143.76     99.84 o
   1   1  27      555.04      590.71     53.74 o
   2   1  27      183.68      302.90     52.28 o
   3   1  27       33.10        5.96     50.27 o
   4   1  27       11.70       86.11     52.90 o
   5   1  27       34.70      -16.98     54.23 o
   6   1  27        7.19       46.55     57.07 o
   7   1  27        6.13      -65.28     65.28 o
   8   1  27        3.84       12.82     69.74 o
   9   1  27       29.54      -29.97     74.37 o
  10   1  27       36.12        3.59     78.32 o
  11   1  27        1.00       -3.61    102.65 o
   0   2  27      125.26      307.85     79.68 o
   1   2  27       41.34       78.12     55.89 o
   2   2  27       56.95      110.03     56.13 o
   3   2  27      408.70      455.19     60.81 o
   4   2  27      369.30      368.10     70.87 o
   5   2  27      192.72      237.15     72.13 o
   6   2  27       50.21       92.96     73.24 o
   7   2  27       28.22      -42.78     68.66 o
   8   2  27        5.72       34.35     72.72 o
   9   2  27       50.01      124.10     77.42 o
  10   2  27        0.25      -31.63     81.08 o
   1   3  27      601.18      685.23     72.05 o
   2   3  27      160.48      197.46     68.56 o
   3   3  27      192.08      191.11     70.59 o
   4   3  27       72.17      101.60     71.91 o
   5   3  27      278.79      242.98     77.43 o
   6   3  27        1.92      -22.74     77.35 o
   7   3  27      642.91      847.16     88.63 o
   8   3  27        8.49       94.27     90.65 o
   9   3  27       15.32       86.68     89.08 o
   0   4  27      153.49      277.90    118.41 o
   1   4  27       66.75      101.42     84.62 o
   2   4  27      139.99       37.44     85.71 o
   3   4  27      580.19      577.65     92.20 o
   4   4  27      151.17      265.34     89.75 o
   5   4  27      409.25      510.71     86.07 o
   6   4  27      181.81      163.45     85.19 o
   7   4  27       95.12       12.32     88.65 o
   1   5  27      616.50      745.28    104.29 o
   2   5  27       26.86      -61.75     96.73 o
   3   5  27      130.79      198.31     99.45 o
   4   5  27      302.20      276.43    100.37 o
   0   0  28      454.92      542.77    101.57 o
   1   0  28      219.45      173.37     69.04 o
   2   0  28        6.95       -7.92     68.64 o
   3   0  28     1393.43     1542.61     96.48 o
   4   0  28      462.18      333.79     76.87 o
   5   0  28      714.45      790.82     97.99 o
   6   0  28      187.47      252.82     90.99 o
   7   0  28       37.40      138.54     96.22 o
   8   0  28      232.61      212.29    103.81 o
   9   0  28      628.22      526.52    112.04 o
  10   0  28        0.21     -101.22    143.79 o
   1   1  28      899.69     1040.51     66.51 o
   2   1  28      796.48      821.17     60.85 o
   3   1  28       17.45      -20.90     54.17 o
   4   1  28      490.93      511.76     59.82 o
   5   1  28      258.79      334.79     59.87 o
   6   1  28       10.42        9.30     61.03 o
   7   1  28      642.44      591.74     87.00 o
   8   1  28      132.01      161.83     75.08 o
   9   1  28      111.95      153.98     77.60 o
  10   1  28      319.55      216.56     92.37 o
   0   2  28      213.28      306.03     85.63 o
   1   2  28       81.29       72.67     59.92 o
   2   2  28      246.88      183.17     60.24 o
   3   2  28      431.05      447.32     74.71 o
   4   2  28       18.78      126.04     72.20 o
   5   2  28      297.67      288.25     76.53 o
   6   2  28      524.76      523.97     82.78 o
   7   2  28        0.11      -21.14     78.69 o
   8   2  28      189.99       92.96     83.93 o
   9   2  28      423.76      402.91     84.44 o
   1   3  28      209.27      210.80     81.67 o
   2   3  28       47.01       55.62     85.91 o
   3   3  28       18.09       98.43     73.39 o
   4   3  28      537.13      381.33     79.09 o
   5   3  28      351.24      321.12     82.36 o
   6   3  28       47.51      132.50     82.33 o
   7   3  28      377.62      426.78     87.72 o
   8   3  28       18.14      129.16     98.32 o
   0   4  28      222.76      395.91    127.15 o
   1   4  28      220.88       89.51     89.44 o
   2   4  28      119.37      111.46     90.48 o
   3   4  28      374.58      321.77     95.42 o
   4   4  28       20.72      -93.27     93.27 o
   5   4  28       30.52      -17.66     98.36 o
   6   4  28       77.95       59.08     89.50 o
   1   5  28       30.70       -6.73    102.04 o
   2   5  28       38.05      -39.92    149.96 o
   1   1  29       40.38      103.04     60.09 o
   2   1  29      192.44      185.14     61.61 o
   3   1  29       66.46       68.14     58.31 o
   4   1  29      220.87      129.68     60.45 o
   5   1  29        0.02      104.19     61.99 o
   6   1  29       15.96        9.24     71.42 o
   7   1  29        3.00      -67.58     74.31 o
   8   1  29       24.19       41.75     78.36 o
   9   1  29        0.01       26.94     89.36 o
   0   2  29       91.81       57.58     88.82 o
   1   2  29       25.31       29.44     61.82 o
   2   2  29      187.55      242.50     64.62 o
   3   2  29       12.50       22.39     73.43 o
   4   2  29       17.31      -19.48     76.37 o
   5   2  29        2.58        5.44     78.25 o
   6   2  29      129.26      229.39     84.12 o
   7   2  29        9.87       25.13     84.47 o
   8   2  29      289.45      188.35     89.12 o
   1   3  29        1.94       43.33     85.26 o
   2   3  29       45.09       27.82     75.39 o
   3   3  29       15.82       -0.85     78.87 o
   4   3  29      425.76      500.61     84.29 o
   5   3  29       36.25       57.01     83.78 o
   6   3  29      164.92      205.45     89.36 o
   7   3  29       11.56       33.01     89.94 o
   0   4  29      438.87      372.55    135.31 o
   1   4  29       45.11       23.11     93.34 o
   2   4  29      331.99      228.77     97.26 o
   3   4  29        7.49       26.06     97.54 o
   4   4  29        5.53        8.02     99.37 o
   0   0  30      668.41      630.95    116.68 o
   1   0  30      485.97      467.42     82.16 o
   2   0  30       26.89      142.38     91.03 o
   3   0  30      879.09     1006.50    105.86 o
   4   0  30       33.61      -29.09     94.69 o
   5   0  30       67.48        2.95     98.80 o
   6   0  30        3.97       -5.98    102.27 o
   7   0  30        0.26       72.93    125.99 o
   8   0  30      157.32       61.84    113.47 o
   1   1  30      486.98      531.32     67.69 o
   2   1  30      471.31      559.10     68.36 o
   3   1  30        0.72      -29.77     66.14 o
   4   1  30       99.24      102.31     68.54 o
   5   1  30      393.24      429.61     70.07 o
   6   1  30        2.46      -20.18     75.22 o
   7   1  30      549.89      683.88     83.06 o
   8   1  30       37.50      167.69     92.18 o
   0   2  30      205.88      184.00     95.20 o
   1   2  30       64.98       73.99     65.81 o
   2   2  30      108.95      143.14     75.90 o
   3   2  30      776.66      876.67     86.26 o
   4   2  30       61.04      188.40     82.93 o
   5   2  30      551.63      583.99     88.85 o
   6   2  30      248.71      363.45     89.36 o
   7   2  30       10.51      -21.27     91.04 o
   1   3  30      304.60      241.98     90.64 o
   2   3  30       21.90      143.17     93.40 o
   3   3  30       33.54      122.64     83.68 o
   4   3  30      307.00      368.90     89.48 o
   5   3  30      141.58      108.87     89.19 o
   0   4  30        1.09       26.30    139.34 o
   1   4  30        0.24      145.80    104.73 o
   2   4  30       25.46       42.49    114.10 o
   1   1  31       86.55       53.67     67.70 o
   2   1  31       13.36      114.66     69.43 o
   3   1  31        3.32      -70.49     70.49 o
   4   1  31        0.10       -9.31     72.80 o
   5   1  31       42.60       44.15     85.41 o
   6   1  31       15.55       75.17     88.64 o
   7   1  31       56.81       -5.36    119.22 o
   0   2  31      320.29      157.24    101.36 o
   1   2  31      180.90      130.54     71.54 o
   2   2  31       40.61       55.96    102.36 o
   3   2  31      220.55      245.88     87.33 o
   4   2  31      163.66      210.62     86.65 o
   5   2  31       59.25       89.37     89.53 o
   6   2  31        4.52      -91.04     91.04 o
   1   3  31      276.67      293.87     96.48 o
   2   3  31      121.19      184.69    137.06 o
   3   3  31        2.25       41.10     87.87 o
   4   3  31       78.07      181.65     92.60 o
   0   0  32      828.89      934.25    181.74 o
   1   0  32       50.73       49.11     99.77 o
   2   0  32      536.35      663.40    109.62 o
   3   0  32        1.44        2.55    105.65 o
   4   0  32      180.34       67.21    108.80 o
   5   0  32        9.73     -113.70    113.70 o
   1   1  32        0.18      -26.80     71.53 o
   2   1  32      329.29      383.67     76.12 o
   3   1  32        1.40       61.43     75.87 o
   4   1  32      883.72      990.77     86.94 o
   5   1  32        0.25      113.13    100.45 o
   0   2  32      522.37      429.97    110.35 o
   1   2  32        4.36       20.62     84.61 o
   2   2  32      185.08      272.87     86.90 o
   3   2  32       10.51       75.46     88.71 o
   4   2  32      127.24      318.10     92.38 o
   1   1  33        2.98       -8.22     76.77 o
   2   1  33        1.16      -36.67     77.78 o
   3   1  33        2.59       40.88     80.10 o
 
